# Supplementary material for: Crystal structure and Hirshfeld surface analysis of bis­(3-aminopyrazole-κN 1)bis­(3-aminopyrazole-κN 2)bis­(nitrato-κO)copper(II)
Source: Acta Crystallogr E Crystallogr Commun. 2023 Oct 31;79(Pt 11):1100–3. doi: 10.1107/S2056989023009295 (PMC10626959; doi:10.1107/S2056989023009295)
Supplement: Supplementary file 1 [file e-79-01100-sup1.cif]

##############################################################################
#                                                                            #
# This CIF contains the data in a paper accepted for publication in          #
# Acta Crystallographica Section E. It conforms to the requirements of       #
# Notes for Authors for Acta Crystallographica Section E, and has been       #
# peer reviewed under the auspices of the IUCr Commission on Journals.       #
#                                                                            #
# Full details of the Crystallographic Information File format               #
# are given in the paper "The Crystallographic Information File (CIF):       #
# a New Standard Archive File for Crystallography" by S. R. Hall, F. H.      #
# Allen and I. D. Brown [Acta Cryst. (1991), A47, 655-685].                  #
#                                                                            #
# The current version of the core CIF dictionary is obtainable from          #
# ftp://ftp.iucr.org/pub/cif_core.dic.                                       #
#                                                                            #
# Software is freely available for graphical display of the structure(s)     #
# in this CIF. For information consult the CIF software page                 #
# http://www.iucr.org/resources/cif/software.                                #
#                                                                            #
# This file may be used for bona fide research purposes within the           #
# scientific community so long as proper attribution is given to the journal # 
# article from which it was obtained.                                        #
#                                                                            #
##############################################################################
data_I
_audit_creation_method
;
Olex2 1.5
(compiled 2023.08.24 svn.re1ec1418 for OlexSys, GUI svn.r6817)
;
_journal_date_recd_electronic     2023-09-25
_journal_date_accepted     2023-10-23
_journal_name_full     'Acta Crystallographica, Section E'
_journal_year     2023
_journal_volume     79
_journal_issue     11
_journal_page_first     1098
_journal_page_last     1101
_journal_paper_category     GM
_journal_paper_doi     10.1107/S2056989023009295
_journal_coeditor_code     WM5699
_publ_contact_author_name     'Olesia I. Kucheriv'
_publ_contact_author_address
;
Department of Chemistry, Taras Shevchenko National University of Kyiv,
Volodymyrska St. 64, Kyiv 01601,
Ukraine
;
_publ_contact_author_email     'olesia.kucheriv@univ.kiev.ua'
_publ_contact_author_fax     ?
_publ_contact_author_phone     ?
_publ_section_title
;\
Crystal structure and Hirshfeld surface analysis of
bis(3-aminopyrazole-\k<i>N</i>^1^)bis(3-aminoyrazole-\
\k<i>N</i>^2^)bis(nitrato-\k<i>O</i>)copper(II)
;
loop_
    _publ_author_name
    _publ_author_footnote
    _publ_author_address
    'Kucheriv, Olesia I.' .
;
Department of Chemistry, Taras Shevchenko National University of Kyiv,
Volodymyrska St. 64/13, Kyiv 01601,
Ukraine
;
    'Golenya, Irina A.' .
;
Department of Chemistry, Taras Shevchenko National University of Kyiv,
Volodymyrska St. 64/13, Kyiv 01601,
Ukraine
Innovation Development Center ABN, Pirogov St. 2/37, 01030 Kyiv,
Ukraine
;
    'Prysiazhna, Olena' .
;
Bakul Institute for Superhard Materials,
National Academy of Sciences of Ukraine, Avtozavodskaya St. 2, Kyiv 04074,
Ukraine
Department of Chemistry,
Kyiv National University of Construction and Architecture,
Povitroflotsky Ave. 31, Kyiv 03680,
Ukraine
;
    'Partsevska, Sofiia V.' .
;
Department of Chemistry, Taras Shevchenko National University of Kyiv,
Volodymyrska St. 64/13, Kyiv 01601,
Ukraine
;
    'Gural'skiy, Il'ya A.' .
;
Department of Chemistry, Taras Shevchenko National University of Kyiv,
Volodymyrska St. 64/13, Kyiv 01601,
Ukraine
;
_publ_section_synopsis
;
The title molecular coordination compound exhibits a central Cu^II^ atom with a
distorted octahedral [N~4~O~2~] coordination environment. The axial positions
are occupied by two O atoms from nitrate anions and equatorial positions
occupied by pyridine-like N atoms from four 3-aminipyrazole ligands.
;
_chemical_name_systematic
;
bis(3-aminopyrazole-\k<i>N</i>^1^)bis(3-aminoyrazole-\
\k<i>N</i>^2^)bis(nitrato-\k<i>O</i>)copper(II)
;
_chemical_name_common
;\
Bis(3-amino-1<i>H</i>-pyrazole-\k<i>N</i>^2^)\
bis(5-amino-1<i>H</i>-pyrazole-\k<i>N</i>^2^)bis(nitrato-\k<i>O</i>)copper(II)
;
_chemical_formula_moiety     'C12 H20 Cu N12 2+, 2(N O3 -)'
_chemical_formula_sum     'C12 H20 Cu N14 O6'
_chemical_formula_iupac     '[Cu (N O3)2 (C3 H5 N3)4]'
_chemical_formula_weight     519.96
_chemical_melting_point     ?
_space_group_crystal_system     monoclinic
_space_group_name_H-M_alt     'P 1 21/n 1'
_space_group_name_Hall     '-P 2yn'
loop_
    _space_group_symop_operation_xyz
    'x, y, z'
    '-x+1/2, y+1/2, -z+1/2'
    '-x, -y, -z'
    'x-1/2, -y-1/2, z-1/2'
_cell_length_a     8.83222(18)
_cell_length_b     9.9714(2)
_cell_length_c     12.1043(2)
_cell_angle_alpha     90
_cell_angle_beta     97.6408(19)
_cell_angle_gamma     90
_cell_volume     1056.55(4)
_cell_formula_units_Z     2
_cell_measurement_reflns_used     4669
_cell_measurement_theta_min     5.0160
_cell_measurement_theta_max     75.5610
_cell_measurement_temperature     200.0(2)
_exptl_crystal_description     prism
_exptl_crystal_colour     'clear light blue'
_exptl_crystal_size_max     0.10
_exptl_crystal_size_mid     0.10
_exptl_crystal_size_min     0.05
_exptl_crystal_density_diffrn     1.634
_exptl_crystal_density_meas     ?
_exptl_crystal_density_method     ?
_exptl_crystal_F_000     534
_exptl_absorpt_coefficient_mu     2.046
_exptl_absorpt_correction_type     multi-scan
_exptl_absorpt_process_details
;
(CrysAlisPro; Rigaku OD, 2023)
;
_exptl_absorpt_correction_T_min     0.63088
_exptl_absorpt_correction_T_max     1.00000
_diffrn_ambient_temperature     200.0(2)
_diffrn_source     'micro-focus sealed X-ray tube'
_diffrn_radiation_type     'Cu K\a'
_diffrn_radiation_wavelength     1.54184
_diffrn_radiation_monochromator     mirror
_diffrn_measurement_device_type     'XtaLAB Synergy, Dualflex, HyPix'
_diffrn_measurement_device     'four-circle diffractometer'
_diffrn_measurement_method     '\w scans'
_diffrn_detector     'Hybrid Pixel Array Detector'
_diffrn_detector_area_resol_mean     10.0000
_diffrn_reflns_number     6493
_diffrn_reflns_av_R_equivalents     0.0246
_diffrn_reflns_av_unetI/netI     0.0233
_diffrn_reflns_theta_min     5.770
_diffrn_reflns_theta_max     75.978
_diffrn_reflns_theta_full     67.684
_diffrn_measured_fraction_theta_max     0.915
_diffrn_measured_fraction_theta_full     0.997
_diffrn_reflns_limit_h_min     -10
_diffrn_reflns_limit_h_max     10
_diffrn_reflns_limit_k_min     -12
_diffrn_reflns_limit_k_max     11
_diffrn_reflns_limit_l_min     -14
_diffrn_reflns_limit_l_max     14
_diffrn_radiation_probe     x-ray
_refine_special_details     ?
_reflns_number_total     2023
_reflns_number_gt     1903
_reflns_threshold_expression     'I > 2\s(I)'
_refine_ls_structure_factor_coef     Fsqd
_refine_ls_matrix_type     full
_refine_ls_R_factor_all     0.0426
_refine_ls_R_factor_gt     0.0381
_refine_ls_wR_factor_gt     0.1108
_refine_ls_wR_factor_ref     0.1137
_refine_ls_goodness_of_fit_ref     1.107
_refine_ls_restrained_S_all     1.107
_refine_ls_number_reflns     2023
_refine_ls_number_parameters     181
_refine_ls_number_restraints     0
_refine_ls_hydrogen_treatment     refxyz
_refine_ls_weighting_scheme     calc
_refine_ls_weighting_details
              'w=1/[\s^2^(Fo^2^)+(0.0689P)^2^+0.4789P] where P=(Fo^2^+2Fc^2^)/3'
_atom_sites_solution_hydrogens     difmap
_atom_sites_solution_primary     ?
_atom_sites_solution_secondary     ?
_refine_ls_shift/su_max     0.000
_refine_ls_shift/su_mean     0.000
_refine_diff_density_max     0.448
_refine_diff_density_min     -0.427
_refine_ls_extinction_method     none
_refine_ls_extinction_coef     .
loop_
    _atom_type_symbol
    _atom_type_description
    _atom_type_scat_dispersion_real
    _atom_type_scat_dispersion_imag
    _atom_type_scat_source
    'C' 'C' 0.0181 0.0091
                         'International Tables Vol C Tables 4.2.6.8 and 6.1.1.4'
    'H' 'H' 0.0000 0.0000
                         'International Tables Vol C Tables 4.2.6.8 and 6.1.1.4'
    'Cu' 'Cu' -1.9646 0.5888
                         'International Tables Vol C Tables 4.2.6.8 and 6.1.1.4'
    'N' 'N' 0.0311 0.0180
                         'International Tables Vol C Tables 4.2.6.8 and 6.1.1.4'
    'O' 'O' 0.0492 0.0322
                         'International Tables Vol C Tables 4.2.6.8 and 6.1.1.4'
_computing_data_collection
;
CrysAlisPro (Rigaku OD, 2023)
;
_computing_cell_refinement
;
CrysAlisPro (Rigaku OD, 2023)
;
_computing_data_reduction
;
CrysAlisPro (Rigaku OD, 2023)
;
_computing_structure_solution
;
<i>SHELXT</i> (Sheldrick, 2015a)
;
_computing_structure_refinement
;
SHELXL (Sheldrick, 2015b)
;
_computing_molecular_graphics
;
Olex2 (Dolomanov <i>et al.</i>,  2009)
;
_computing_publication_material
;
Olex2 (Dolomanov <i>et al.</i>,  2009)
;
loop_
    _atom_site_type_symbol
    _atom_site_label
    _atom_site_fract_x
    _atom_site_fract_y
    _atom_site_fract_z
    _atom_site_U_iso_or_equiv
    _atom_site_adp_type
    _atom_site_calc_flag
    _atom_site_occupancy
    _atom_site_disorder_assembly
    _atom_site_disorder_group
    Cu Cu1 0.500000 0.000000 0.500000 0.03217(18) Uani d 1 . .
    N N5 0.4258(2) -0.05809(18) 0.72784(15) 0.0330(4) Uani d 1 . .
    N N4 0.3930(2) 0.01620(18) 0.63262(17) 0.0353(4) Uani d 1 . .
    O O3 0.7519(2) 0.40655(17) 0.58858(17) 0.0561(5) Uani d 1 . .
    N N7 0.7646(2) 0.28338(19) 0.59003(16) 0.0417(5) Uani d 1 . .
    O O1 0.8905(2) 0.2305(2) 0.6228(2) 0.0625(5) Uani d 1 . .
    C C1 0.3111(3) 0.2405(2) 0.38736(18) 0.0359(5) Uani d 1 . .
    N N1 0.3312(2) 0.11018(18) 0.41243(15) 0.0354(4) Uani d 1 . .
    O O2 0.6506(3) 0.2110(2) 0.5642(2) 0.0702(7) Uani d 1 . .
    N N6 0.3538(3) -0.0813(2) 0.90865(17) 0.0442(5) Uani d 1 . .
    N N2 0.1924(2) 0.0519(2) 0.38069(19) 0.0469(5) Uani d 1 . .
    C C4 0.3441(3) -0.0178(2) 0.80771(19) 0.0341(5) Uani d 1 . .
    C C5 0.2547(3) 0.0873(3) 0.7639(2) 0.0488(6) Uani d 1 . .
    C C6 0.2881(3) 0.1034(3) 0.6570(2) 0.0498(6) Uani d 1 . .
    C C2 0.1602(3) 0.2639(3) 0.3389(2) 0.0443(5) Uani d 1 . .
    C C3 0.0907(3) 0.1423(3) 0.3363(2) 0.0516(6) Uani d 1 . .
    N N3 0.4272(3) 0.3290(2) 0.4016(2) 0.0530(5) Uani d 1 . .
    H H3A 0.499(4) 0.306(4) 0.465(3) 0.064 Uiso d 1 . .
    H H3B 0.400(4) 0.422(4) 0.393(3) 0.064 Uiso d 1 . .
    H H6A 0.434(4) -0.132(4) 0.927(3) 0.064 Uiso d 1 . .
    H H6B 0.323(4) -0.034(4) 0.962(3) 0.064 Uiso d 1 . .
    H H2 0.177(4) -0.029(4) 0.385(3) 0.064 Uiso d 1 . .
    H H5 0.488(4) -0.116(4) 0.731(3) 0.064 Uiso d 1 . .
    H H3 -0.016(4) 0.117(3) 0.296(3) 0.064 Uiso d 1 . .
    H H6 0.254(4) 0.165(4) 0.609(3) 0.064 Uiso d 1 . .
    H H2A 0.123(4) 0.346(4) 0.307(3) 0.064 Uiso d 1 . .
    H H5A 0.190(4) 0.135(4) 0.798(3) 0.064 Uiso d 1 . .
loop_
    _atom_site_aniso_label
    _atom_site_aniso_U_11
    _atom_site_aniso_U_22
    _atom_site_aniso_U_33
    _atom_site_aniso_U_12
    _atom_site_aniso_U_13
    _atom_site_aniso_U_23
    Cu1 0.0362(3) 0.0295(3) 0.0316(3) 0.01035(15) 0.00732(19) 0.00466(15)
    N5 0.0352(9) 0.0324(9) 0.0321(9) 0.0042(7) 0.0069(7) 0.0022(7)
    N4 0.0377(9) 0.0340(9) 0.0347(9) 0.0083(7) 0.0068(8) 0.0038(7)
    O3 0.0711(12) 0.0293(8) 0.0706(12) -0.0027(8) 0.0197(10) 0.0045(8)
    N7 0.0518(12) 0.0323(10) 0.0403(10) -0.0068(8) 0.0041(8) 0.0013(7)
    O1 0.0491(10) 0.0432(10) 0.0939(15) -0.0020(8) 0.0044(10) 0.0070(10)
    C1 0.0423(11) 0.0329(10) 0.0338(10) 0.0117(9) 0.0103(8) 0.0042(8)
    N1 0.0383(9) 0.0335(9) 0.0344(9) 0.0104(7) 0.0049(7) 0.0037(7)
    O2 0.0666(13) 0.0423(10) 0.0904(16) -0.0113(9) -0.0318(11) -0.0032(10)
    N6 0.0498(11) 0.0483(11) 0.0363(10) 0.0020(9) 0.0126(8) 0.0018(9)
    N2 0.0469(11) 0.0328(10) 0.0576(12) 0.0049(8) -0.0053(9) 0.0004(9)
    C4 0.0344(11) 0.0327(10) 0.0362(11) -0.0059(8) 0.0080(9) -0.0030(8)
    C5 0.0554(14) 0.0444(13) 0.0514(14) 0.0156(11) 0.0244(11) 0.0008(11)
    C6 0.0563(15) 0.0474(13) 0.0488(13) 0.0231(12) 0.0190(11) 0.0106(11)
    C2 0.0482(13) 0.0395(12) 0.0437(12) 0.0166(10) -0.0001(10) 0.0048(10)
    C3 0.0455(14) 0.0462(14) 0.0579(15) 0.0099(11) -0.0121(12) -0.0018(11)
    N3 0.0438(12) 0.0467(12) 0.0680(15) 0.0033(9) 0.0055(10) 0.0122(10)
_geom_special_details
;
 All esds (except the esd in the dihedral angle between two l.s. planes)
 are estimated using the full covariance matrix.  The cell esds are taken
 into account individually in the estimation of esds in distances, angles
 and torsion angles; correlations between esds in cell parameters are only
 used when they are defined by crystal symmetry.  An approximate (isotropic)
 treatment of cell esds is used for estimating esds involving l.s. planes.
;
loop_
    _geom_bond_atom_site_label_1
    _geom_bond_atom_site_label_2
    _geom_bond_site_symmetry_2
    _geom_bond_distance
    _geom_bond_publ_flag
    Cu1 N4 . 1.9748(19) ?
    Cu1 N4 3_656 1.9748(19) ?
    Cu1 N1 . 2.0331(17) ?
    Cu1 N1 3_656 2.0332(17) ?
    N5 N4 . 1.368(3) ?
    N5 C4 . 1.343(3) ?
    N5 H5 . 0.80(4) ?
    N4 C6 . 1.332(3) ?
    O3 N7 . 1.233(3) ?
    N7 O1 . 1.247(3) ?
    N7 O2 . 1.245(3) ?
    C1 N1 . 1.340(3) ?
    C1 C2 . 1.403(3) ?
    C1 N3 . 1.347(3) ?
    N1 N2 . 1.364(3) ?
    N6 C4 . 1.369(3) ?
    N6 H6A . 0.87(4) ?
    N6 H6B . 0.88(4) ?
    N2 C3 . 1.334(3) ?
    N2 H2 . 0.82(4) ?
    C4 C5 . 1.375(3) ?
    C5 C6 . 1.375(4) ?
    C5 H5A . 0.88(3) ?
    C6 H6 . 0.87(4) ?
    C2 C3 . 1.358(4) ?
    C2 H2A . 0.94(4) ?
    C3 H3 . 1.03(3) ?
    N3 H3A . 0.96(4) ?
    N3 H3B . 0.96(4) ?
loop_
    _geom_angle_atom_site_label_1
    _geom_angle_atom_site_label_2
    _geom_angle_atom_site_label_3
    _geom_angle_site_symmetry_1
    _geom_angle_site_symmetry_3
    _geom_angle
    _geom_angle_publ_flag
    N4 Cu1 N4 . 3_656 180.0 ?
    N4 Cu1 N1 . 3_656 91.01(7) ?
    N4 Cu1 N1 . . 88.99(7) ?
    N4 Cu1 N1 3_656 . 91.00(7) ?
    N4 Cu1 N1 3_656 3_656 89.00(7) ?
    N1 Cu1 N1 . 3_656 180.0 ?
    N4 N5 H5 . . 120(2) ?
    C4 N5 N4 . . 111.75(18) ?
    C4 N5 H5 . . 128(2) ?
    N5 N4 Cu1 . . 124.74(14) ?
    C6 N4 Cu1 . . 130.97(17) ?
    C6 N4 N5 . . 104.04(19) ?
    O3 N7 O1 . . 120.1(2) ?
    O3 N7 O2 . . 120.3(2) ?
    O2 N7 O1 . . 119.5(2) ?
    N1 C1 C2 . . 110.2(2) ?
    N1 C1 N3 . . 122.1(2) ?
    N3 C1 C2 . . 127.5(2) ?
    C1 N1 Cu1 . . 135.03(16) ?
    C1 N1 N2 . . 105.19(18) ?
    N2 N1 Cu1 . . 119.06(14) ?
    C4 N6 H6A . . 117(2) ?
    C4 N6 H6B . . 115(2) ?
    H6A N6 H6B . . 116(3) ?
    N1 N2 H2 . . 123(3) ?
    C3 N2 N1 . . 111.0(2) ?
    C3 N2 H2 . . 126(3) ?
    N5 C4 N6 . . 121.9(2) ?
    N5 C4 C5 . . 106.7(2) ?
    N6 C4 C5 . . 131.4(2) ?
    C4 C5 H5A . . 127(2) ?
    C6 C5 C4 . . 105.5(2) ?
    C6 C5 H5A . . 127(2) ?
    N4 C6 C5 . . 112.0(2) ?
    N4 C6 H6 . . 120(2) ?
    C5 C6 H6 . . 128(2) ?
    C1 C2 H2A . . 125(2) ?
    C3 C2 C1 . . 105.2(2) ?
    C3 C2 H2A . . 129(2) ?
    N2 C3 C2 . . 108.4(2) ?
    N2 C3 H3 . . 123(2) ?
    C2 C3 H3 . . 127.7(19) ?
    C1 N3 H3A . . 111(2) ?
    C1 N3 H3B . . 116(2) ?
    H3A N3 H3B . . 117(3) ?
loop_
    _geom_torsion_atom_site_label_1
    _geom_torsion_atom_site_label_2
    _geom_torsion_atom_site_label_3
    _geom_torsion_atom_site_label_4
    _geom_torsion_site_symmetry_1
    _geom_torsion_site_symmetry_2
    _geom_torsion_site_symmetry_3
    _geom_torsion_site_symmetry_4
    _geom_torsion
    _geom_torsion_publ_flag
    Cu1 N4 C6 C5 . . . . -173.70(19) ?
    Cu1 N1 N2 C3 . . . . 172.49(18) ?
    N5 N4 C6 C5 . . . . 0.5(3) ?
    N5 C4 C5 C6 . . . . 0.6(3) ?
    N4 N5 C4 N6 . . . . 177.4(2) ?
    N4 N5 C4 C5 . . . . -0.3(3) ?
    C1 N1 N2 C3 . . . . 0.8(3) ?
    C1 C2 C3 N2 . . . . 0.3(3) ?
    N1 C1 C2 C3 . . . . 0.2(3) ?
    N1 N2 C3 C2 . . . . -0.7(3) ?
    N6 C4 C5 C6 . . . . -176.8(3) ?
    C4 N5 N4 Cu1 . . . . 174.56(15) ?
    C4 N5 N4 C6 . . . . -0.1(3) ?
    C4 C5 C6 N4 . . . . -0.7(3) ?
    C2 C1 N1 Cu1 . . . . -170.29(17) ?
    C2 C1 N1 N2 . . . . -0.6(2) ?
    N3 C1 N1 Cu1 . . . . 14.0(3) ?
    N3 C1 N1 N2 . . . . -176.3(2) ?
    N3 C1 C2 C3 . . . . 175.6(3) ?
loop_
    _geom_hbond_atom_site_label_D
    _geom_hbond_atom_site_label_H
    _geom_hbond_atom_site_label_A
    _geom_hbond_site_symmetry_A
    _geom_hbond_distance_DH
    _geom_hbond_distance_HA
    _geom_hbond_distance_DA
    _geom_hbond_angle_DHA
    _geom_hbond_publ_flag
    N3 H3A O3 . 0.96(4) 2.71(3) 3.495(3) 139(3) yes
    N3 H3A O2 . 0.96(4) 1.92(4) 2.849(3) 162(3) yes
    N3 H3B O3 3_666 0.96(4) 2.20(4) 3.085(3) 153(3) yes
    N6 H6A O3 2_646 0.87(4) 2.83(3) 3.480(3) 132(3) yes
    N6 H6A O1 2_646 0.87(4) 2.22(4) 2.999(3) 149(3) yes
    N6 H6B O3 4_566 0.88(4) 2.14(4) 3.019(3) 176(3) yes
    N2 H2 N7 3_656 0.82(4) 2.60(4) 3.378(3) 159(3) yes
    N2 H2 O1 3_656 0.82(4) 2.10(4) 2.908(3) 171(4) yes
    N2 H2 O2 3_656 0.82(4) 2.40(4) 2.999(3) 131(3) yes
    N5 H5 O1 2_646 0.80(4) 2.47(4) 3.093(3) 136(3) yes
    N5 H5 N3 3_656 0.80(4) 2.82(4) 3.462(3) 139(3) yes
    C6 H6 N6 2_556 0.87(4) 2.70(4) 3.438(3) 143(3) yes
_shelx_space_group_comment
;
The symmetry employed for this shelxl refinement is uniquely defined
by the following loop, which should always be used as a source of
symmetry information in preference to the above space-group names.
They are only intended as comments.
;
_shelx_estimated_absorpt_T_min     0.822
_shelx_estimated_absorpt_T_max     0.905
_shelx_hkl_file
;
   0   0  -1 21.0218 11.1387  14
   0   0  -2 31624.9 805.769  14
   0   0  -3 106.850 37.8252  14
   0   0  -4 174953. 4188.08  14
   0   0   4 173830. 4193.29  22
   0   0  -5 139.425 52.1558  14
   0   0   5 84.1819 42.3464  22
   0   0  -6 17704.7 466.799  11
   0   0   6 17871.7 654.241  22
   0   0  -6 18352.8 650.077  14
   0   0  -7-13.3324 59.8867  14
   0   0  -7 13.5412 21.0709  11
   0   0  -8 30338.2 793.997  20
   0   0  -8 32119.9 1136.33   3
   0   0  -8 32543.3 813.242  11
   0   0  -9 38.0724 25.6976  20
   0   0  -9 19.2661 29.6694  11
   0   0  -9-21.7897 73.4081   3
   0   0 -10 22229.6 1005.53   3
   0   0 -10 23303.2 646.865  11
   0   0 -11 53.5183 79.5126   3
   0   0 -11 55.9331 35.9063  11
   0   0 -12 13247.7 414.994  11
   0   0 -13 23.6070 29.9708  11
   0   0 -14 1120.32 73.9003  11
   0  -1   0 18.9908 10.3335  15
   0   1   1 100580. 2343.28  22
   0  -1  -1 98490.6 2340.39  14
   0  -1   1 100681. 2345.28  22
   0   1  -1 100250. 2341.48  14
   0   1   2 1961.22 99.7521  22
   0  -1  -2 1775.65 94.6743  14
   0   1  -2 1786.53 95.2673  14
   0  -1   2 1796.83 97.6343  22
   0  -1   3 814.518 79.2127  22
   0  -1  -3 913.790 81.0508  14
   0   1   3 910.607 83.5324  22
   0   1  -3 933.044 82.5742  14
   0   1  -4 67519.7 1707.49  14
   0  -1   4 64663.8 1706.40  22
   0  -1  -4 66446.3 1706.31  14
   0   1   4 68312.2 1713.43  22
   0   1  -5 28669.9 849.301  14
   0   1   5 28349.5 852.194  22
   0  -1  -5 26090.4 832.425  14
   0  -1  -6 35.0770 18.7592  11
   0   1  -6 10.6532 52.1490  14
   0  -1  -6 15.2480 20.7852   6
   0   1  -6 32.6199 19.5461  11
   0  -1  -7 81738.6 1951.41   6
   0   1  -7 82383.1 2218.41  14
   0  -1  -7 80895.7 1942.36  11
   0   1  -7 80439.2 1941.18  11
   0   1  -8 198.166 34.1629  20
   0  -1  -8 157.404 34.8005  11
   0  -1  -8 276.726 99.4424   3
   0  -1  -8 156.149 31.5552  20
   0   1  -8 204.995 36.4169  11
   0   1  -8 274.197 94.1618   3
   0  -1  -9 12026.5 661.139   3
   0   1  -9 12922.5 384.890  11
   0   1  -9 12437.9 673.679   3
   0   1  -9 11895.5 367.176  20
   0  -1  -9 12869.5 385.821  11
   0  -1 -10 1148.32 211.553   3
   0   1 -10 1013.67 198.212   3
   0   1 -10 1107.89 84.3827  20
   0  -1 -10 1197.25 91.9793  11
   0   1 -10 1330.68 95.6123  11
   0   1 -11 131.906 98.2557   3
   0   1 -11 64.3144 34.6101  11
   0  -1 -11-53.3465 73.3708   3
   0  -1 -12-8.96339 34.8696  11
   0   1 -12-22.1314 36.1875  11
   0   1 -13 5100.01 199.245  11
   0  -1 -13 5070.33 199.951  11
   0  -1 -14 54.6692 25.2455  11
   0   1 -14 14.1065 21.0271  11
   0  -2   0 43318.7 1062.70  15
   0  -2  -1 19973.3 496.623  14
   0   2  -1 19921.2 496.143  14
   0  -2  -2 475.401 49.5620  14
   0   2   2 481.834 50.8403  22
   0   2  -2 426.466 47.4905  14
   0  -2   2 392.287 47.5567  22
   0   2  -3 34266.7 927.772  14
   0  -2   3 35310.4 940.318  22
   0   2   3 35041.6 936.859  22
   0  -2  -3 36177.1 934.483  14
   0  -2   4 111899. 2750.64  22
   0   2  -4 111240. 2738.15  14
   0  -2  -4 112335. 2743.47  14
   0   2   4 109637. 2744.22  22
   0  -2  -5 3424.13 217.975  14
   0   2  -5 3382.74 217.135  14
   0  -2   5 3639.63 226.535  22
   0  -2  -6 25665.8 664.427   6
   0   2  -6 26158.4 848.545  14
   0  -2  -6 26176.9 650.770  11
   0   2  -6 25331.4 647.739  11
   0  -2  -6 25146.1 845.931  14
   0  -2  -6 24926.5 661.981  12
   0  -2  -7 7566.06 238.575  11
   0  -2  -7 7468.00 249.951   6
   0  -2  -7 7482.52 430.400   3
   0   2  -7 7427.67 423.443   3
   0   2  -7 7346.67 236.556  11
   0   2  -8 22221.5 597.369  11
   0  -2  -8 22255.1 611.209   6
   0  -2  -8 21825.3 893.849   3
   0   2  -8 21914.8 590.632  20
   0   2  -8 21966.0 892.528   3
   0  -2  -8 22685.8 600.990  11
   0  -2  -9 8232.44 532.871   3
   0   2  -9 9231.25 294.957  20
   0   2  -9 9217.54 302.208  11
   0   2  -9 7925.07 522.745   3
   0  -2  -9 9444.92 304.894  11
   0   2 -10 7473.90 270.222  11
   0   2 -10 7199.55 516.957   3
   0   2 -10 7529.60 261.281  20
   0  -2 -10 7593.10 272.048  11
   0  -2 -10 7508.63 528.445   3
   0   2 -11 142.605 40.4134  20
   0   2 -11 51.1832 103.634   3
   0  -2 -11 81.4525 36.6916  11
   0   2 -11 80.1845 36.4667  11
   0  -2 -11-26.0522 101.361   3
   0  -2 -12 1109.87 89.1231  11
   0   2 -12 1279.49 93.3256  11
   0   2 -13 630.416 61.0018  11
   0  -2 -13 628.783 62.7028  11
   0  -2 -14 2669.28 113.794  11
   0   2 -14 2565.96 110.641  11
   0  -3   0 91.0099 32.7756  15
   0   3  -1 51329.1 1210.55   3
   0  -3  -1 50780.2 1209.49   3
   0  -3  -2 210.679 35.0200   3
   0   3  -2 186.863 34.2336   3
   0   3  -3 31078.9 836.390  14
   0  -3  -3 30862.3 835.624  14
   0   3  -4 955.078 102.030  14
   0  -3  -4 1178.99 111.275  14
   0  -3  -5 1086.48 70.9080   7
   0  -3  -5 856.979 114.603  14
   0   3  -5 1098.33 125.927  14
   0   3  -6 4964.02 169.491  11
   0  -3  -6 5205.49 320.093   3
   0  -3  -6 5198.34 172.247  11
   0  -3  -6 5081.93 190.450   6
   0   3  -6 5211.19 320.364   3
   0  -3  -6 5133.57 189.597  12
   0  -3  -7 23366.4 635.200   6
   0   3  -7 23840.4 875.811   3
   0   3  -7 23080.7 609.512  11
   0  -3  -7 23728.9 612.207  11
   0   3  -7 22969.6 609.315  20
   0  -3  -7 23374.1 876.324   3
   0   3  -8 6811.99 232.575  11
   0   3  -8 6429.30 227.573  20
   0  -3  -8 6840.34 248.060   6
   0  -3  -8 6425.07 434.067   3
   0  -3  -8 7009.07 234.391  11
   0   3  -8 6199.15 425.372   3
   0   3  -9 29037.2 759.943  11
   0   3  -9 28965.2 755.979  20
   0  -3  -9 26274.3 1090.77   3
   0  -3  -9 28653.1 777.064   6
   0  -3  -9 28636.3 760.487  11
   0   3  -9 25787.5 1080.28   3
   0  -3 -10 1863.56 257.062   3
   0  -3 -10 1801.63 113.821  11
   0   3 -10 1906.27 110.856  20
   0   3 -10 1874.43 115.768  11
   0   3 -10 1718.14 249.276   3
   0  -3 -11 1182.79 92.1696  11
   0   3 -11 1524.14 97.1998  20
   0   3 -11 1245.98 94.8433  11
   0  -3  11 1329.41 96.3919   8
   0   3 -12 1238.81 87.8494  11
   0  -3 -12 1206.63 87.6862  11
   0  -3 -13 2313.49 114.074  11
   0   3 -13 2529.76 117.207  11
   0  -3 -14 42.2394 18.2692  16
   0  -4   0 70705.6 1774.41  15
   0  -4  -1 44674.7 1169.27  15
   0   4  -2 33101.7 816.052   3
   0  -4  -2 32586.3 814.202   3
   0   4  -3 48431.7 1238.54   3
   0  -4  -3 47891.2 1237.96   3
   0  -4  -4 3293.18 196.246   3
   0  -4  -4 3345.21 132.929  12
   0   4  -4 3323.08 197.856   3
   0  -4  -5 6084.03 213.958  12
   0   4  -5 6547.44 325.807   3
   0  -4  -5 6377.39 323.371   3
   0  -4  -6 36033.4 902.788  11
   0   4  -6 37898.9 1155.01   3
   0  -4  -6 38156.8 1158.70   3
   0  -4  -7 6451.27 211.349  11
   0   4  -7 6027.53 213.023  20
   0  -4  -7 6105.17 387.045   3
   0   4  -7 6509.03 396.809   3
   0   4  -7 6239.14 209.073  11
   0  -4  -7 6022.83 233.295   6
   0   4  -8 24878.6 643.074  20
   0  -4  -8 23937.3 666.832   6
   0  -4  -8 22807.5 927.980   3
   0  -4  -8 23232.4 632.667  11
   0   4  -8 23630.0 634.177  11
   0   4  -8 22404.2 923.619   3
   0  -4  -9 3649.17 164.103  11
   0  -4   9 4106.10 184.111   8
   0   4  -9 3311.96 331.367   3
   0  -4  -9 4230.66 190.690   6
   0   4  -9 4284.80 174.398  20
   0  -4  -9 3101.67 321.354   3
   0   4  -9 3736.66 165.413  11
   0   4 -10 5430.40 170.205  11
   0  -4  10 5641.75 186.263   8
   0  -4 -10 5278.85 168.071  11
   0   4 -11 299.006 46.7671  11
   0  -4  11 318.612 50.6318   8
   0   4 -11 270.618 43.5037  20
   0  -4 -11 201.055 41.5347  11
   0   4 -12 115.083 32.3840  11
   0  -4 -12 80.5442 29.6964  11
   0  -4 -13 50.1688 22.6121  16
   0  -4 -14 837.908 45.0657  16
   0  -5   0 40.4839 31.2174   1
   0  -5  -1 52694.2 1288.29   2
   0  -5  -1 52707.9 1400.72  15
   0  -5  -1 53214.3 1289.23   1
   0  -5  -2 16095.9 439.664   2
   0  -5  -2 16085.0 545.664  15
   0  -5  -2 16069.1 441.379  13
   0  -5  -3 41811.0 1032.48   2
   0  -5  -3 40992.5 1025.15  12
   0  -5  -3 41973.0 1040.27  13
   0  -5  -3 41812.0 1172.36  15
   0  -5   3 41239.5 1031.83   8
   0  -5   4 6213.55 220.774   8
   0  -5  -4 7025.53 230.871   7
   0  -5  -4 6534.38 232.310  13
   0  -5  -4 6590.53 223.226  12
   0  -5  -5 966.600 113.444   3
   0  -5   5 841.497 68.9197   8
   0  -5  -5 876.893 72.7006  12
   0  -5   6 38.5193 32.3709   8
   0  -5   6-3.03531 28.1091  17
   0  -5  -6 55.8436 33.7682   6
   0  -5  -6 40.8253 34.0009  12
   0   5  -6 26.5712 22.4882  20
   0  -5   7 10190.0 345.303   8
   0   5  -7 11125.4 330.837  20
   0  -5   7 10471.0 325.983  17
   0  -5   8 32.6034 35.8618   8
   0   5  -8 22.1456 26.5458  20
   0   5  -9 12556.2 367.079  20
   0  -5   9 11584.9 381.401   8
   0  -5  -9 12140.2 390.296   6
   0  -5  10 2612.89 143.303   8
   0   5 -10 2861.28 136.990  20
   0  -5  11 402.578 53.6850   8
   0   5 -11 401.445 48.3287  20
   0  -5 -12 560.160 50.9574  16
   0  -5 -13 1115.12 59.9212  16
   0  -6   0 9332.02 293.489   1
   0  -6   0 9005.53 279.313  13
   0  -6   1 31.3094 24.1700  13
   0  -6  -1 55.3748 36.0316   2
   0  -6  -1 19.2396 30.3487   1
   0  -6  -1 71.0486 43.4764  15
   0  -6  -1 6.14879 26.0736  13
   0  -6  -2 14591.2 544.058  15
   0  -6  -2 14956.5 430.395  13
   0  -6  -2 14812.2 408.562  12
   0  -6  -2 15118.4 428.883   2
   0  -6  -3 13800.7 386.914  16
   0  -6   3 13297.4 407.309   8
   0  -6  -3 14180.6 542.782  15
   0  -6  -3 14104.1 416.504  13
   0  -6  -3 13919.3 407.971   2
   0  -6  -3 14256.0 414.431   7
   0  -6  -3 14098.1 398.257  12
   0  -6   4 34483.9 896.540   8
   0  -6  -4 34138.7 870.612  16
   0  -6  -4 35204.2 892.620  12
   0  -6  -4 34496.4 909.484  13
   0  -6  -4 35024.5 903.079   7
   0  -6  -4 33945.4 1074.43  15
   0  -6  -5 39.9664 35.3413  12
   0  -6  -5 12.7786 37.3607   7
   0   6  -5 24.5053 22.8210  20
   0  -6   5-8.14265 30.3295   8
   0  -6  -5-12.9370 43.5847  15
   0  -6  -5 41.7664 24.3930  16
   0  -6  -6 42624.8 1119.00   7
   0  -6   6 42267.2 1088.05  17
   0   6  -6 44509.9 1085.06  20
   0  -6  -6 43324.9 1121.77   6
   0  -6  -6 42530.8 1079.76  16
   0  -6   6 43911.7 1114.76   8
   0  -6   7 687.161 74.5600   8
   0   6  -7 803.726 69.9534  20
   0  -6  -7 695.242 65.6103  16
   0  -6   7 708.136 67.2209  17
   0  -6  -7 849.879 82.8010   6
   0   6  -8 1682.66 101.020  20
   0  -6  -8 1592.49 115.633   6
   0  -6  -8 1604.94 97.6096  16
   0  -6   8 1441.43 94.9481  17
   0  -6   8 1662.84 115.193   8
   0  -6  -9 62.1160 31.7532  16
   0  -6   9 62.4854 38.1941   8
   0   6  -9 65.1672 29.9110  20
   0  -6 -10 2678.48 126.158  16
   0  -6  10 2697.17 143.691   8
   0   6 -10 2949.81 130.362  20
   0  -6  11 448.160 53.5550   8
   0   6 -11 579.305 49.1153  20
   0  -6 -11 415.478 47.5581  16
   0  -6 -12 84.0299 25.2617  16
   0  -6 -13-6.32519 13.3269  16
   0  -7   0 3.99989 43.0839   2
   0  -7   0 27.4709 35.5314   1
   0  -7   0 13.8483 26.9372  13
   0  -7   1 17060.7 479.678  13
   0  -7  -1 17803.8 503.391   2
   0  -7  -1 17152.9 493.807  13
   0  -7  -2 549.573 63.7566  13
   0  -7  -2 555.188 67.3096   2
   0  -7  -2 620.390 107.798  15
   0  -7  -3 7985.13 261.452  16
   0  -7  -3 7698.91 398.037  15
   0  -7  -3 7822.42 262.594  12
   0  -7  -3 8250.70 283.718   2
   0  -7  -3 8306.30 288.450   7
   0  -7  -3 7857.10 286.056  13
   0   7  -3 8172.93 260.376  20
   0   7  -4 1156.16 78.0356  20
   0  -7  -4 1118.84 95.7541   7
   0  -7   4 1111.27 91.5724   8
   0  -7  -4 1185.19 96.6311  13
   0  -7  -4 1196.74 153.820  15
   0  -7  -4 1122.88 81.5802  16
   0   7  -5 2486.48 122.221  20
   0  -7   5 2769.21 147.423   8
   0  -7   5 2615.57 133.893  17
   0  -7  -5 2430.02 228.358  15
   0  -7  -5 2636.52 130.579  16
   0  -7  -5 2746.89 151.850   7
   0  -7  -6 815.537 83.0991   6
   0  -7  -6 855.826 73.8290  16
   0  -7  -6 833.121 87.6497   7
   0   7  -6 667.661 61.0975  20
   0  -7   6 829.287 75.2392  17
   0  -7   6 747.295 78.9524   8
   0  -7   7 7900.05 298.040   8
   0  -7  -7 8635.17 307.100   6
   0   7  -7 7946.27 267.571  20
   0  -7   7 7739.41 275.138  17
   0  -7  -7 8486.15 276.455  16
   0  -7  -8 384.329 51.6798  16
   0  -7  -8 288.527 54.2153   6
   0  -7   8 376.742 61.2847   8
   0   7  -8 381.035 47.4548  20
   0  -7  -9 1693.65 112.449   6
   0  -7  -9 1733.68 98.0417  16
   0  -7   9 1816.34 117.843   8
   0   7  -9 1633.21 91.5383  20
   0  -7 -10 28.4347 27.4756  16
   0  -7 -11 4795.30 164.020  16
   0  -7 -12 115.903 22.6457  16
   0  -8   0 17894.3 524.797   2
   0  -8   0 17091.2 499.509  13
   0  -8   1 856.426 94.3152   2
   0  -8   1 787.692 69.8422  13
   0  -8  -1 844.908 79.5933  13
   0  -8   1 840.287 84.2369   1
   0  -8  -1 879.170 88.9084   2
   0  -8  -2 7169.14 269.704   7
   0  -8  -2 6927.67 265.434   2
   0  -8  -2 7125.09 266.656  13
   0  -8  -3 13033.7 417.399   7
   0  -8  -3 12979.0 417.852  13
   0  -8  -4 723.974 82.0190   7
   0  -8  -5 1081.85 100.861   7
   0  -8  -5 1269.37 100.691   6
   0  -8  -5 1357.61 92.4431  16
   0  -8   5 1381.63 109.385   1
   0  -8   5 1276.62 96.5756  17
   0  -8   6 18321.0 526.847  17
   0  -8   6 18315.9 552.697   1
   0  -8  -6 18149.7 544.279   6
   0  -8  -6 18373.9 518.201  16
   0  -8  -7 5057.05 194.475  16
   0  -8   7 5364.55 223.446   1
   0  -8   7 4774.74 195.023  17
   0  -8  -7 5134.82 215.902   6
   0  -8  -8 1668.86 97.2233  16
   0  -8   8 1625.39 113.733   1
   0  -8  -8 1637.30 107.840   6
   0  -8  -9 1910.79 98.1314  16
   0  -8   9 1945.59 116.541   1
   0  -8  -9 1887.45 109.243   6
   0  -8  10 1436.16 88.7259   1
   0  -8 -10 1358.22 74.9639  16
   0  -9   0-44.0879 63.9149   2
   0  -9   0 15.5015 31.0784  13
   0  -9  -1 12908.5 411.947   2
   0  -9   1 12563.0 414.757   2
   0  -9  -1 12521.0 408.529   7
   0  -9  -2 3183.57 164.339   7
   0  -9   2 3046.25 169.032   2
   0  -9  -2 2920.04 162.440   2
   0  -9  -3 7171.61 274.375   7
   0  -9  -4 1822.07 116.005   6
   0  -9  -4 1913.63 125.733   7
   0  -9   4 2001.00 122.515  17
   0  -9  -5 373.709 55.5860   6
   0  -9  -5 384.874 64.0608   7
   0  -9   5 482.244 61.5651  17
   0  -9   6 553.756 63.3484  17
   0  -9   6 557.072 68.2550   1
   0  -9  -6 434.999 58.0042   6
   0  -9  -7 4951.23 198.446   6
   0  -9   7 5088.54 191.451  17
   0  -9  -8 245.565 39.4542   6
   0  -9   8 244.228 45.7999   1
   0  -9   9 932.457 68.2573   1
   0 -10   0 9052.56 310.062   7
   0 -10   0 9073.65 315.073   2
   0 -10  -1 38.6507 42.0465   7
   0 -10  -1 17.9277 54.4435   2
   0 -10   1 22.3092 51.5892   2
   0 -10  -2 10019.1 333.992   7
   0 -10   2 9983.17 337.849   2
   0 -10   3 355.169 56.0601  17
   0 -10   3 430.913 67.0810   2
   0 -10  -3 353.769 58.1776   7
   0 -10   4 2755.03 137.233  17
   0 -10   4 2667.72 141.563   2
   0 -10  -4 2714.79 139.571   7
   0 -10   5 268.316 51.2901   2
   0 -10   5 287.776 46.6270  17
   0 -10   6 207.936 46.0887   2
   0 -10   6 191.381 35.9845  17
   0 -10   7 53.3952 29.1216   1
   0 -10   7 55.0645 33.5955   2
   0 -10   8 190.473 31.2125   1
   0 -11   0 9.62133 26.7097  17
   0 -11   1 75.2243 30.0879  17
   0 -11   1 23.4755 35.7483   2
   0 -11   2 4984.61 186.827   2
   0 -11  -2 4784.47 179.733   7
   0 -11   3 4970.66 185.491  17
   0 -11   3 5122.89 185.290   2
   0 -11   4 201.103 37.5284  17
   0 -11   4 210.628 40.1658   2
   0 -11   5 3806.30 140.360   2
   0 -11   5 3843.37 142.093  17
   0 -12   0 2804.54 107.953  17
   0 -12  -1 246.081 29.5766  17
   0 -12   1 262.818 32.7028  17
   0 -12   3 22.6650 18.2687  17
   1   0 -14-3.03957 22.6412  11
   1   0 -13 11129.3 351.565  11
   1   0 -12-22.6115 43.0940  11
   1   0 -11 2402.16 136.151  11
   1   0 -11 2075.70 283.918   3
   1   0 -10-26.1645 34.9758  11
   1   0 -10-24.7627 92.2277   3
   1   0  -9 7518.77 480.869  14
   1   0  -9 8346.16 279.830  11
   1   0  -8-6.54125 28.4489  11
   1   0  -8 12.6926 18.4741  20
   1   0  -8-48.7074 72.9277  14
   1   0  -7 2328.20 212.424  14
   1   0  -7 2098.44 100.366   6
   1   0  -6 10.6083 50.5414  14
   1   0  -5 9181.00 384.029  14
   1   0  -4 12.5441 37.9297  14
   1   0  -3 999999. 23150.4  14
   1   0  -2 16.7310 24.9281  14
   1   0  -1 215412. 5023.87  14
  -1   0   0 35.8595 12.4751  15
  -1   0  -1 16013.0 449.089   3
  -1   0  -2 88.3514 32.4531   3
  -1   0  -3 88921.2 2212.18   3
  -1   0  -4 7.82009 34.0112   3
  -1   0  -5 16545.0 600.756   3
   1   0   5 16115.6 586.635  22
  -1   0  -6 18.3560 17.6686  11
   1   0   6 11.5165 46.6299  22
  -1   0  -6 12.8119 45.4976   3
  -1   0  -7 32303.8 1087.97   3
  -1   0  -7 31340.8 797.219  11
   1   0   7 30409.1 1042.94  22
  -1   0  -8 38.6369 61.3650   3
  -1   0  -8 37.7291 26.1378  11
  -1   0  -8 44.5161 24.9545  20
   1   0   8 17.1912 61.0536  22
  -1   0  -9 47080.4 1212.18  10
  -1   0  -9 48336.1 1205.42  20
  -1   0  -9 49305.0 1647.08   3
  -1   0  -9 48996.7 1220.73  11
  -1   0 -10 45.2874 36.3390  11
  -1   0 -10 51.6144 81.9774   3
  -1   0 -10 61.0560 32.6583  20
  -1   0 -11 509.644 148.096   3
  -1   0 -11 552.805 68.4817  11
  -1   0 -12-45.0893 42.6766  11
  -1   0 -13 982.207 77.0297  11
  -1   0 -14-5.39473 20.5440  11
   1  -1 -14 2762.58 123.630  11
   1   1 -14 2766.80 122.457  11
   1   1 -13 317.127 49.4779  11
   1  -1 -13 327.187 51.7294  11
   1  -1 -12 8674.99 308.242  11
   1   1 -12 9354.28 313.281  11
   1  -1 -11 583.245 160.833   3
   1   1 -11 653.460 161.280   3
   1   1 -11 537.216 67.1095  11
   1   1 -10 7562.38 270.201  11
   1   1 -10 7614.54 526.174   3
   1  -1 -10 6944.67 511.497   3
   1  -1 -10 7260.88 267.177  11
   1   1  -9 66.1917 27.0560  20
   1   1  -9 19.3013 75.0918  14
   1  -1  -9 58.7576 33.5219  11
   1  -1  -9 77.9804 81.9210  14
   1   1  -9 34.9227 32.6300  11
   1  -1  -8 6220.56 216.902  11
   1   1  -8 5943.99 386.659  14
   1  -1  -8 5802.59 385.411  14
   1   1  -8 6323.49 216.832  11
   1  -1  -8 6458.99 221.935   6
   1   1  -8 5591.85 197.485  20
   1   1  -7 67222.1 1836.36  14
   1  -1  -7 64873.1 1572.49   6
   1   1  -7 65342.6 1564.36  11
   1  -1  -7 63477.2 1571.11  12
   1   1  -6 20397.1 710.957  14
   1   1  -5 1551.27 141.794  14
   1  -1  -4 52393.3 1415.91  14
   1   1  -4 56507.3 1428.56  14
   1  -1  -3 111095. 2720.56  14
   1   1  -3 113910. 2720.80  14
   1   1  -2 51140.0 1273.66  14
   1  -1  -2 51431.8 1274.86  14
   1  -1  -1 4329.15 153.932  14
   1   1  -1 4375.72 153.856  14
  -1  -1   0 230228. 5350.87   4
  -1  -1   0 230039. 5339.18  18
  -1   1   0 224298. 5351.89   4
  -1   1   0 233313. 5340.58  18
  -1   1  -1 6655.57 227.442   3
  -1  -1  -1 7202.24 233.002   3
  -1   1  -2 4695.26 200.621   3
  -1  -1  -2 5176.23 205.917   3
  -1   1  -3 3273.76 179.326   3
  -1  -1  -3 3125.92 176.855   3
   1   1   4 38538.9 1048.07  22
  -1  -1  -4 37043.4 1058.85   3
  -1   1  -4 38319.2 1057.85   3
  -1   1  -5 2617.89 202.893   3
   1   1   5 2455.52 191.347  22
  -1  -1  -5 2630.72 199.924   3
  -1  -1  -6 3146.55 127.052   6
  -1  -1  -6 2830.04 116.600  11
  -1   1  -6 3194.03 243.433   3
  -1   1  -6 2975.65 118.105  11
   1   1   6 2742.73 221.841  22
  -1  -1  -7 834.968 63.3299  11
  -1   1  -7 764.754 139.790   3
  -1   1  -7 907.606 65.3892  11
  -1  -1  -7 611.223 126.473   3
   1   1   7 1047.65 148.565  22
  -1  -1  -7 684.040 58.9333  10
  -1   1  -8 27673.2 731.106  20
  -1   1  -8 28394.2 740.967  11
  -1  -1  -8 25978.4 1038.62   3
  -1  -1  -8 28684.1 741.880  11
  -1   1  -8 29470.7 1080.97   3
  -1   1  -9 1140.32 197.048   3
  -1   1  -9 1100.01 81.4292  20
  -1   1  -9 1322.29 91.6758  11
  -1  -1  -9 1196.73 202.138   3
  -1  -1  -9 1288.43 91.1080  11
  -1  -1 -10 9513.00 326.263  11
  -1   1 -10 9268.40 322.377  10
  -1   1 -10 9797.20 327.947  11
  -1   1 -10 9907.21 318.994  20
  -1  -1 -10 9533.26 617.437   3
  -1   1 -10 9064.28 605.177   3
  -1   1 -11 2348.60 303.693   3
  -1  -1 -11 3037.02 346.218   3
  -1   1 -11 3017.85 145.808  20
  -1   1 -11 2940.19 154.207  11
  -1  -1 -11 2786.46 150.809  11
  -1   1 -12 680.012 71.8359  11
  -1  -1 -12 606.677 69.3571  11
  -1  -1 -13 22.2809 27.9837  11
  -1   1 -13 43.9748 28.8156  11
  -1   1 -14 2634.46 114.682  11
  -1  -1 -14 2830.05 117.944  11
   1   2 -14-12.7952 26.6513  11
   1  -2 -14-15.9462 27.0274  11
   1  -2 -13 4421.71 178.933  11
   1   2 -13 4481.38 177.480  11
  -1  -2  13 4377.46 168.093   8
   1  -2 -12 2191.61 125.171  11
   1   2 -12 2195.48 124.236  11
   1   2 -11 554.252 150.337   3
   1  -2 -11 623.449 69.8881  11
   1   2 -11 605.959 67.7640  11
   1  -2 -11 515.896 151.146   3
   1   2 -10 1080.39 205.499   3
   1  -2 -10 1258.34 96.1301  11
   1  -2 -10 1150.90 213.096   3
   1   2 -10 1300.37 95.1185  11
   1   2 -10 1184.57 82.9929  20
   1  -2  -9 14549.8 436.618   6
   1  -2  -9 14009.0 688.659  14
   1   2  -9 15364.0 707.230  14
   1  -2  -9 14621.5 430.622  11
   1   2  -9 13849.6 411.301  20
   1   2  -9 15125.7 432.012  11
   1   2  -8 2298.81 116.172  11
   1  -2  -8 2332.37 116.518  11
   1   2  -8 2043.23 227.354  14
   1  -2  -8 1956.37 222.021  14
   1  -2  -8 2116.29 115.884   6
   1   2  -8 2069.44 100.616  20
   1  -2  -7 57541.3 1384.47  11
   1   2  -7 58317.3 1652.26  14
   1  -2  -7 58811.1 1659.42  14
   1   2  -7 55893.9 1383.04  11
   1  -2  -7 56715.1 1399.26   6
   1  -2  -7 56493.5 1400.43  12
   1  -2  -6 7321.74 238.090  12
   1   2  -6 7890.57 376.511  14
   1  -2  -6 7186.50 365.950  14
   1  -2  -6 7480.96 239.904   6
   1  -2  -5 51345.7 1398.56  14
   1   2  -5 50254.7 1387.94  14
   1  -2  -4 7427.73 306.237  14
   1   2  -4 7432.57 305.176  14
   1  -2  -3 6353.95 249.813  14
   1   2  -3 6416.66 249.477  14
   1   2  -2 20955.5 580.247  14
   1  -2  -2 22037.5 584.954  14
   1  -2  -1 46431.8 1149.19  14
   1   2  -1 47893.0 1148.93  14
  -1  -2   0 86610.1 2055.24   4
  -1   2   0 87038.1 2061.09   4
  -1   2  -1 339327. 7860.75   3
  -1  -2  -1 336246. 7861.47   3
  -1  -2  -2 54492.1 1353.17   3
  -1   2  -2 52174.2 1348.82   3
  -1  -2  -3 46891.2 1228.19   3
  -1   2  -3 45209.0 1223.90   3
   1  -2   4 23341.2 720.499  22
   1   2   4 22440.7 707.753  22
  -1   2  -4 22793.1 724.016   3
  -1  -2  -4 22825.7 726.152   3
  -1  -2  -5 31434.0 972.649   3
   1  -2   5 30991.2 955.039  22
  -1   2  -5 31752.2 969.251   3
   1   2   5 29734.9 942.329  22
  -1   2  -6 52.1809 21.3425  11
   1   2   6 70.9104 49.6720  22
  -1  -2  -6 40.2327 42.6127   3
  -1  -2  -6 99.2571 30.0703   6
  -1  -2  -6 40.8589 19.8706  11
  -1   2  -6 13.2033 46.9015   3
   1  -2   6 49.1100 53.4106  22
   1  -2   7 34463.6 1116.88  22
  -1  -2  -7 32753.1 840.557   6
  -1  -2  -7 32414.6 826.116  11
  -1   2  -7 32475.7 1117.17   3
  -1   2  -7 32078.1 822.460  20
   1   2   7 31947.4 1081.28  22
  -1  -2  -7 33344.0 1131.41   3
  -1   2  -7 32013.9 823.629  11
  -1  -2  -8 14.0994 22.7426  11
  -1  -2  -8 59.7955 63.3085   3
  -1   2  -8 39.2527 53.9870   3
  -1   2  -8 3.47802 23.1104  11
  -1   2  -8 39.9957 28.2607  20
  -1  -2  -9 8780.57 559.824   3
  -1   2  -9 8857.39 299.119  11
  -1  -2  -9 8728.55 298.605  11
  -1   2  -9 8515.90 553.976   3
  -1   2  -9 8936.06 294.573  20
  -1  -2 -10 466.273 60.4397  11
  -1   2 -10 471.658 59.0056  20
  -1  -2 -10 280.088 118.334   3
  -1   2 -10 438.474 58.4723  11
  -1   2 -10 426.788 132.625   3
  -1   2 -11 431.712 136.900   3
  -1  -2 -11 256.697 51.3237  11
  -1   2 -11 287.995 48.5926  20
  -1   2 -11 212.640 46.6887  11
  -1   2 -11 290.828 51.4884  10
  -1   2 -12 66.7385 34.7596  11
  -1  -2 -12 42.3980 33.3507  11
  -1  -2 -13 5807.83 210.635  11
  -1   2 -13 5806.45 209.150  11
   1  -3 -14 1433.47 64.6406  16
  -1  -3  13 87.2435 27.9796   8
   1   3 -13 60.5248 25.7311  11
   1  -3 -13 119.478 31.8365  11
   1  -3 -12 5380.77 207.879  11
   1   3 -12 5093.26 203.012  11
  -1  -3  12 5541.58 210.571   8
   1   3 -11 4343.85 184.823  11
   1  -3 -11 4335.35 185.378  11
   1  -3 -10 4454.96 187.126  11
   1   3 -10 4411.84 187.158  11
   1   3 -10 3850.82 371.468   3
   1  -3 -10 4459.17 195.959   6
   1   3 -10 4344.70 175.153  20
   1  -3 -10 4624.11 403.527   3
   1   3  -9 510.967 136.150   3
   1   3  -9 717.745 61.6962  20
   1   3  -9 748.402 69.2392  11
   1  -3  -9 643.232 67.2358  11
   1  -3  -9 793.428 76.7080   6
   1  -3  -8 13606.6 410.708   6
   1  -3  -8 13665.0 393.079  11
   1  -3  -8 13144.7 412.699  12
   1   3  -8 13283.0 389.192  11
   1   3  -8 12707.4 376.925  20
   1  -3  -8 14006.2 635.939  14
   1   3  -8 14161.2 635.003  14
   1  -3  -7 116.555 36.8681   6
   1  -3  -7 61.8279 26.6760  11
   1   3  -7 77.8752 28.7028  11
   1  -3  -7 140.192 41.0864  12
   1  -3  -7 152.819 78.0321  14
   1   3  -7 109.777 67.2003  14
   1  -3  -6 29681.8 781.028   7
   1   3  -6 31299.1 970.888  14
   1  -3  -6 30438.7 762.888  11
   1  -3  -6 30909.4 788.929  12
   1   3  -6 30493.0 762.226  11
   1  -3  -6 30438.6 967.178  14
   1  -3  -5 77731.1 1874.83   7
   1   3  -5 79374.4 2036.57  14
   1  -3  -5 78824.6 1882.06  13
   1  -3  -5 77235.3 1879.03  12
   1  -3  -5 81988.5 2047.69  14
   1  -3  -4 7072.46 295.590  14
   1   3  -4 6216.44 281.511  14
   1   3  -3 48.2880 31.6339  14
   1  -3  -3 39.2094 29.1403  14
   1  -3  -2 20357.8 561.763  14
   1   3  -2 21179.4 563.671  14
  -1  -3   1 32373.9 798.987  18
   1  -3  -1 32832.2 804.345  14
   1   3  -1 32134.2 801.979  14
  -1   3   1 32515.5 797.882  18
   1  -3  -1 32548.2 818.626  15
  -1  -3   0 166218. 4031.42  15
   1   3   0 170098. 3938.38  14
  -1  -3  -1 61337.2 1557.07  15
  -1   3  -2 4978.56 209.018   3
  -1  -3  -2 5097.80 212.797   3
  -1  -3  -3 6724.36 282.955   3
   1   3   3 6147.72 265.022  22
   1  -3   3 6776.79 278.390  22
  -1   3  -3 6596.29 280.532   3
   1  -3   4 16859.5 579.675  22
  -1  -3  -4 17322.6 595.685   3
  -1   3  -4 17812.2 599.939   3
   1   3   4 17337.9 579.294  22
  -1   3  -5 10.9124 38.7575   3
   1   3   5 68.6141 42.6366  22
  -1  -3  -5 27.7118 22.0163   6
  -1  -3  -5 44.3834 48.2629   3
   1  -3   5 30.2869 46.7487  22
  -1  -3  -6 26901.2 932.064   3
  -1   3  -6 26500.9 684.709  11
  -1  -3  -6 26834.7 686.714  11
  -1   3  -6 26924.7 932.054   3
   1   3   6 27792.9 911.442  22
   1  -3   6 28309.2 925.435  22
  -1   3  -7 15.5382 23.9263  20
  -1  -3  -7 15.1697 23.3589  11
  -1   3  -7 2.99172 23.2776  11
  -1  -3  -7 17.0849 46.9956   3
  -1   3  -7 50.3599 59.6112   3
  -1   3  -8 24321.4 656.261  11
  -1   3  -8 24581.3 982.098   3
  -1  -3  -8 24400.2 657.284  11
  -1  -3  -8 25278.8 677.709   6
  -1   3  -8 24199.4 658.639  20
  -1  -3  -8 23971.8 980.621   3
  -1  -3  -9 5529.74 215.104  11
  -1   3  -9 5505.23 214.736  20
  -1   3  -9 5630.76 436.227   3
   1  -3   9 5544.89 213.439   8
  -1   3  -9 5459.87 214.111  11
  -1  -3  -9 5367.24 432.097   3
  -1   3 -10 10298.8 331.018  20
  -1   3 -10 9111.23 593.578   3
  -1  -3 -10 9608.42 327.972  11
  -1   3 -10 9941.75 329.765  11
  -1  -3 -10 8667.55 583.636   3
  -1  -3 -11 43.2412 35.7011  11
  -1   3 -11 34.2307 33.6542  11
  -1   3 -11 76.7032 36.5673  20
  -1   3 -12 130.840 35.2850  11
  -1  -3 -12 166.926 38.9596  11
  -1   3 -13 151.276 32.2488  11
  -1  -3 -13 134.608 31.0220  11
  -1  -3 -14 1192.40 58.5151  16
   1  -4 -14 109.045 18.1278  16
  -1  -4  13 2408.87 109.518   8
   1  -4 -13 2916.79 108.555  16
   1   4 -12 196.779 36.9502  11
  -1  -4  12 184.510 40.4102   8
   1  -4 -12 183.929 36.1330  11
  -1  -4  11 1217.40 93.9230   8
   1   4 -11 1041.36 80.6042  11
   1  -4 -11 1080.78 81.2673  11
   1   4 -10 836.637 71.7102  11
   1  -4 -10 774.323 68.7900  11
   1  -4 -10 895.424 82.5288   6
   1   4 -10 1040.44 73.9768  20
   1   4  -9 16402.6 480.965  11
   1  -4  -9 17006.0 483.256  11
   1  -4  -9 17219.2 513.193   6
   1   4  -9 16404.8 777.766   3
   1   4  -9 17499.4 478.181  20
   1  -4  -9 15327.5 758.625   3
   1   4  -8 5960.04 408.952   3
   1   4  -8 5633.74 202.643  11
   1  -4  -8 5482.82 201.014  11
   1  -4  -8 5731.02 229.956   6
   1  -4  -8 5246.53 227.279  12
   1   4  -8 5653.54 198.020  20
   1  -4  -8 5470.15 397.522   3
   1   4  -7 10038.5 300.213  20
  -1  -4   7 10238.9 314.411  17
   1  -4  -7 10005.3 511.679   3
   1  -4  -7 10268.2 337.648   6
   1   4  -7 9375.68 498.151   3
   1  -4  -7 10361.8 337.639  12
   1   4  -7 10050.3 302.778  11
   1  -4  -7 10532.5 305.694  11
   1  -4  -6 7161.48 259.039  13
   1  -4  -6 7707.30 383.477  14
   1  -4  -6 7697.69 230.884  11
   1  -4  -6 7247.53 253.953   7
   1   4  -6 7844.32 383.362  14
   1  -4  -5 13127.3 491.705  14
   1  -4  -5 12589.1 376.362  12
   1  -4  -5 12734.9 375.175   7
   1  -4  -5 13034.2 384.125  13
   1   4  -5 13266.9 490.694  14
   1  -4  -4 11091.1 323.986   7
   1  -4  -4 10888.0 399.268  14
   1  -4  -4 10619.3 325.545  13
   1   4  -4 11211.1 399.951  14
   1  -4  -4 11169.2 322.295  12
   1  -4  -3 47503.6 1222.80  14
   1   4  -3 48241.8 1222.50  14
  -1   4   2 1948.24 91.7234  18
   1   4  -2 1816.10 93.8349  14
  -1  -4   2 2182.39 96.8286  18
   1  -4  -2 2127.46 99.1593  14
   1  -4  -1 63300.8 1565.40  15
  -1  -4   0 35091.6 977.275  15
   1  -4   1-1.32419 0.02519  22
  -1  -4  -1 6863.27 250.979  15
   1  -4   2 369.147 49.5870  22
   1   4   2 380.853 48.5998  22
  -1   4  -2 386.577 50.6289   3
  -1  -4  -2 445.646 76.8324  15
  -1  -4  -2 351.823 47.7715   3
   1   4   3 20344.5 596.378  22
  -1   4  -3 19323.6 603.840   3
   1  -4   3 20167.3 600.377  22
  -1  -4  -3 19818.8 606.871   3
  -1  -4  -4 3505.30 217.283   3
   1  -4   4 3602.37 140.705   8
  -1  -4  -4 3663.49 144.813   6
  -1   4  -4 3791.64 224.929   3
  -1  -4  -4 3801.08 145.289   7
   1  -4   4 4102.59 225.649  22
   1   4   4 3838.29 218.448  22
  -1  -4  -5 29855.7 768.179   6
   1  -4   5 29262.1 758.261   8
  -1  -4  -5 30744.5 952.953   3
  -1   4  -5 28940.2 935.450   3
  -1  -4  -6 1965.83 109.265   6
  -1   4  -6 1819.24 97.3556  20
   1  -4   6 1916.89 103.280   8
  -1  -4  -6 1743.88 89.3104  11
  -1   4  -6 1726.04 88.3182  11
  -1  -4  -6 1487.79 179.676   3
  -1   4  -6 1975.63 201.630   3
  -1  -4  -7 23328.4 899.796   3
  -1  -4  -7 23409.6 648.160   6
  -1   4  -7 23923.9 633.877  20
  -1  -4  -7 23446.6 622.222  11
  -1   4  -7 23488.5 899.034   3
  -1   4  -7 23235.8 621.364  11
   1  -4   7 23581.5 638.133   8
  -1  -4  -8 19.8160 58.9107   3
   1  -4   8 129.597 38.1065   8
  -1   4  -8 98.8835 32.2848  11
  -1  -4  -8 89.0324 31.3034  11
  -1   4  -8 78.1375 69.3990   3
  -1   4  -8 78.2708 32.9525  20
   1  -4   9 1545.85 104.284   8
  -1   4  -9 1558.35 224.309   3
  -1   4  -9 1694.55 107.353  20
  -1  -4  -9 1494.07 98.2477  11
  -1  -4  -9 1704.55 240.609   3
  -1   4  -9 1495.98 99.0936  11
   1  -4  10 1071.93 82.8179   8
  -1   4 -10 1119.37 83.0206  11
  -1   4 -10 1236.52 88.7566  20
  -1  -4 -10 984.857 77.9444  11
  -1   4 -11 2141.86 118.010  11
  -1  -4 -11 1853.26 111.451  11
  -1   4 -12 476.994 51.0724  11
  -1   4 -12 614.225 57.2997  20
  -1  -4 -13 988.896 60.8480  16
  -1  -4 -14 294.122 25.5983  16
   1  -5 -13 785.864 48.7416  16
  -1  -5  12 825.252 67.9034   8
   1  -5 -12 885.908 60.3848  16
   1  -5 -11 23.1506 25.3827  16
  -1  -5  11 4.26968 30.3259   8
   1  -5 -10 1699.47 118.341   6
   1   5 -10 1875.97 100.041  20
  -1  -5  10 1845.26 121.458   8
   1   5  -9 48.7756 26.8618  20
  -1  -5   9 65.1331 35.6052   8
   1  -5  -9 52.4171 37.7104   6
   1  -5  -9 54.3521 25.9197  11
   1  -5  -8 16124.2 495.728   6
  -1  -5   8 15685.4 482.259   8
   1  -5  -7 4716.53 207.709   6
  -1  -5   7 4635.24 184.810  17
   1  -5  -6 49927.3 1250.08  13
   1  -5  -6 49003.5 1240.16  12
   1  -5  -6 49121.5 1238.40   7
  -1  -5   6 49231.9 1215.26  17
   1  -5  -5 134.710 29.2252  16
  -1  -5   5 115.286 33.1555   8
   1  -5  -5 93.7722 39.3711   7
   1  -5  -5 52.3971 39.3100   3
   1  -5  -5 136.074 40.9637  12
  -1  -5   5 96.7411 33.1833  17
   1  -5  -5 147.617 44.0001  13
   1  -5  -4 15438.6 442.804   7
   1  -5  -4 15282.4 436.031  12
   1  -5  -3 498.278 50.5035  12
   1  -5  -3 384.445 68.1736  15
   1  -5  -3 576.726 58.2702   2
   1  -5  -2 18174.3 491.412  13
   1  -5  -2 17863.5 489.606   2
   1  -5  -2 16936.7 551.360  15
  -1  -5   2 18514.4 486.392   8
  -1  -5   1 6756.26 213.862   8
  -1  -5   1 6230.43 213.660   1
   1  -5  -1 6669.78 269.502  15
   1  -5  -1 6395.00 213.718  13
   1  -5  -1 6677.84 216.230   1
   1  -5   0 22482.4 579.652   1
  -1  -5   0 21558.5 571.098   1
  -1  -5   0 21088.9 699.256  15
   1  -5   1 4855.53 176.326   1
  -1  -5  -1 4776.04 168.809   2
  -1  -5  -1 4945.61 264.256  15
  -1  -5  -1 4991.93 169.549   1
  -1  -5  -2 15289.1 428.227  13
   1  -5   2 15557.9 433.607   8
  -1  -5  -2 15899.2 573.767  15
  -1  -5  -2 16021.9 425.158   2
   1  -5   3 16664.4 449.739   8
  -1  -5  -3 16564.8 604.721  15
   1  -5   3 15918.5 434.131  13
  -1  -5  -3 15942.7 444.319   7
   1  -5   4 29443.0 760.545   8
  -1  -5  -4 29801.4 761.875   7
   1  -5   4 28966.0 741.553  13
  -1  -5  -5 163.327 56.2021   3
  -1  -5  -5 181.801 41.0183   7
   1  -5   5 193.624 39.2248   8
  -1   5  -5 182.175 34.7307  20
  -1  -5  -5 143.033 37.9573   6
  -1  -5  -6 14553.0 436.883   6
  -1   5  -6 14666.0 422.826  20
   1  -5   6 15067.5 433.718   8
  -1   5  -7 2393.68 125.440  20
  -1  -5  -7 2406.21 136.399   6
   1  -5   7 2462.14 131.504   8
   1  -5   8 899.089 80.8044   8
  -1  -5  -8 760.565 79.7963   6
  -1   5  -8 927.254 78.3748  20
  -1   5  -9 50.9694 33.0646  20
  -1  -5  -9 51.2482 25.7616  11
   1  -5   9 44.2304 32.2086   8
   1  -5  10 2152.26 124.010   8
  -1   5 -10 2625.85 133.017  20
  -1   5 -11 17.0992 28.2231  20
  -1  -5 -12 952.033 64.9627  16
  -1  -5 -13 920.238 53.4032  16
   1  -6 -13 1121.64 50.5494  16
  -1  -6  12 45.1293 23.7084   8
   1  -6 -12 86.5616 24.5465  16
   1  -6 -11 542.736 50.9265  16
  -1  -6  11 556.825 61.9384   8
  -1  -6  10 96.4398 40.6615   8
   1  -6 -10 90.6382 32.0771  16
   1  -6 -10 90.3815 38.5783   6
   1  -6  -9 10630.7 333.116  16
   1  -6  -9 11337.3 380.786   6
  -1  -6   9 11398.9 374.798   8
  -1  -6   8 1739.52 122.735   8
   1  -6  -8 1961.24 106.111  16
  -1  -6   7 19027.7 578.625   8
   1  -6  -7 20849.9 592.632  12
   1  -6  -7 20237.8 545.422  16
  -1  -6   7 19463.2 558.092  17
   1  -6  -6 135.857 45.9180  12
  -1  -6   6 81.3177 39.0334   8
   1  -6  -6 139.312 35.9803  16
   1  -6  -6 100.242 45.8547   7
  -1  -6   6 52.7279 34.9501  17
  -1  -6   5 5678.58 229.249   8
   1  -6  -5 6117.54 336.074  15
  -1  -6   5 6290.28 224.977  17
   1  -6  -5 6279.73 214.881  16
   1  -6  -4 1968.10 111.175  12
   1  -6  -4 1974.45 99.5145  16
   1  -6  -4 1799.17 164.271  15
   1  -6  -3 1410.89 135.104  15
   1  -6  -3 1535.26 92.9327  12
  -1  -6   3 1444.58 93.3790   8
   1  -6  -3 1636.04 104.204  13
   1  -6  -3 1540.88 83.6493  16
   1  -6  -2 1226.86 85.5553  13
   1  -6  -2 1076.34 73.2035  12
  -1  -6   2 1126.24 80.1019   8
  -1  -6   2 1086.11 82.1936   1
   1  -6  -1 18404.7 503.441   1
  -1  -6   1 17926.5 505.077   1
   1  -6  -1 17896.1 479.035  12
   1  -6  -1 18103.9 503.494  13
  -1  -6   0 16049.2 444.734  13
  -1  -6   0 17081.2 466.844   1
   1  -6   0 16376.6 462.014  13
   1  -6   0 16710.7 469.002   1
  -1  -6  -1 67473.3 1861.97  15
  -1  -6  -1 69385.6 1670.54   1
   1  -6   1 69656.7 1672.11  13
   1  -6   1 69685.9 1684.27   1
  -1  -6  -1 67465.9 1664.20  13
  -1  -6  -1 68990.4 1669.97   2
  -1  -6  -2 273.159 47.5016   7
  -1  -6  -2 216.220 45.8470   2
   1  -6   2 366.849 55.4204   1
  -1  -6  -2 147.042 61.2718  15
  -1  -6  -2 244.367 42.7097  13
  -1   6  -3 59608.7 1438.17  20
   1  -6   3 58706.7 1429.36  13
  -1  -6  -3 58588.7 1441.79   7
  -1  -6  -3 57436.4 1418.82  16
  -1  -6  -3 59010.7 1664.32  15
  -1  -6  -4 10505.8 493.925  15
  -1  -6  -4 9942.04 317.584   7
   1  -6   4 9749.16 317.658   8
   1  -6   4 9620.04 297.142  13
  -1  -6  -4 9773.08 315.680   6
  -1   6  -4 10058.0 308.784  20
  -1  -6  -4 9653.29 294.324  16
  -1  -6  -5 572.766 115.574  15
  -1  -6  -5 642.007 70.1449   7
   1  -6   5 531.132 62.9497   8
  -1   6  -5 585.118 58.4320  20
  -1  -6  -5 580.426 64.4477   6
  -1  -6  -6 16.4897 52.3911  15
  -1  -6  -6 44.6786 32.5423   6
   1  -6   6 56.1228 26.5085  17
   1  -6   6 74.6846 35.5998   8
  -1   6  -6 78.8726 30.7336  20
   1  -6   7 8190.61 282.562  17
  -1  -6  -7 8517.82 502.832  15
  -1  -6  -7 8974.97 315.493   6
   1  -6   7 9218.44 315.546   8
   1  -6   8 3061.49 157.678   8
  -1  -6  -8 3015.66 158.706   6
  -1   6  -8 3341.77 155.466  20
  -1   6  -9 2960.58 145.662  20
   1  -6   9 3011.96 153.362   8
  -1   6 -10 483.881 54.1098  20
  -1  -6 -10 392.688 51.4624  16
  -1   6 -11 6523.00 213.541  20
  -1  -6 -11 6403.44 213.176  16
   1  -6  12 1647.61 85.3589   1
  -1  -6 -12 1824.39 82.7685  16
  -1  -6 -13 636.950 36.1221  16
  -1  -7  12 325.019 37.7353   1
   1  -7 -11 8.46147 21.1143  16
  -1  -7  10 405.722 55.1381   8
   1  -7 -10 345.868 42.9981  16
  -1  -7   9 935.973 86.6345   8
   1  -7  -9 1002.38 73.5029  16
   1  -7  -8 7389.61 252.143  16
  -1  -7   8 7673.31 286.695   8
   1  -7  -7 1452.40 113.377   6
  -1  -7   7 1209.08 92.4958  17
  -1  -7   7 1287.82 104.639   8
   1  -7  -7 1359.29 91.0277  16
  -1  -7   6 21787.7 610.284  17
   1  -7  -6 21884.7 626.504  12
  -1  -7   6 21745.6 626.360   8
   1  -7  -6 21546.0 593.444  16
  -1  -7   5 555.566 64.5873  17
   1  -7  -5 582.654 61.4749  16
   1  -7  -5 486.490 65.7828  12
   1  -7  -4 903.590 79.8747  12
   1  -7  -4 830.856 70.3607  16
   1  -7  -4 858.789 86.7725  13
   1  -7  -3 3702.62 177.824  13
  -1  -7   3 3705.48 172.290   8
   1  -7  -3 3614.78 152.582  16
   1  -7  -3 3887.77 163.249  12
  -1  -7   3 3776.86 178.907   1
   1  -7  -2 9949.11 339.939  13
   1  -7  -2 10463.0 316.978  12
  -1  -7   2 10578.5 343.884   1
   1  -7  -1 24.7122 32.0464  13
  -1  -7   1 12.3059 32.5741   1
  -1  -7   0 5385.38 197.770  13
  -1  -7   0 5423.91 210.870   1
  -1  -7   0 5624.65 215.098   2
   1  -7   0 5884.68 218.336  13
   1  -7   0 5831.44 220.239   1
  -1  -7  -1 158.735 37.6582  13
   1  -7   1 292.999 52.2256   1
   1  -7   1 203.416 44.9728  13
  -1  -7  -1 197.509 48.1241   2
   1  -7   2 17555.1 492.874  13
  -1  -7  -2 17412.4 499.245   7
   1  -7   2 17614.4 512.963   1
  -1  -7  -2 17452.9 497.831   2
  -1  -7  -2 16834.0 678.815  15
   1  -7   3 5030.59 189.391  13
  -1  -7  -3 5014.14 186.317  16
  -1  -7  -3 4624.99 322.014  15
   1  -7   3 4840.39 207.010   1
  -1   7  -3 4876.46 190.505  20
  -1  -7  -3 5176.53 203.370   7
  -1   7  -4 12875.7 376.464  20
   1  -7   4 11814.9 392.787   1
  -1  -7  -4 12138.0 382.513   6
  -1  -7  -4 11964.4 365.336  16
  -1  -7  -4 11448.8 561.933  15
  -1  -7  -4 13081.9 393.913   7
  -1  -7  -5 45.4950 43.3566   7
  -1   7  -5 26.2552 27.9489  20
  -1  -7  -5 65.0350 57.7409  15
  -1  -7  -5 26.4366 30.1061   6
  -1   7  -6 5997.43 218.380  20
  -1  -7  -6 5325.80 379.590  15
   1  -7   6 5391.99 209.965  17
  -1  -7  -6 5797.47 230.170   6
  -1  -7  -7 279.386 52.6204   6
   1  -7   7 260.187 44.3601  17
  -1   7  -7 260.107 45.4786  20
  -1  -7  -7 178.181 80.2516  15
  -1   7  -8 7685.94 262.342  20
  -1  -7  -8 7353.15 274.949   6
  -1   7  -9 19.9295 26.1137  20
   1  -7  10 7097.42 247.519   1
  -1  -7 -10 6727.91 224.716  16
  -1   7 -10 6892.42 220.880  20
  -1   7 -11 636.074 42.8811  20
   1  -7  11 656.756 56.9255   1
  -1  -7 -11 721.931 52.5953  16
  -1  -7 -12 39.9614 16.9758  16
  -1  -8  11 1041.90 64.4196   1
  -1  -8  10 316.649 48.1332   1
   1  -8  -9 2283.92 124.407   6
   1  -8  -9 2175.11 103.982  16
   1  -8  -8 467.642 54.0652  16
   1  -8  -8 668.561 73.2290   6
  -1  -8   7 3797.85 170.547  17
   1  -8  -7 3942.40 163.710  16
   1  -8  -7 3932.23 190.267   6
   1  -8  -6 630.920 76.9640   6
   1  -8  -6 670.927 66.3832  16
  -1  -8   6 598.239 69.3011  17
  -1  -8   6 557.698 80.5376   1
  -1  -8   5 3367.01 176.436   1
  -1  -8   5 3409.25 165.103  17
   1  -8  -4 908.762 92.2610   7
   1  -8  -4 973.268 95.5769  13
  -1  -8   4 992.818 95.8941   1
   1  -8  -4 829.350 77.1988  12
  -1  -8   4 797.529 80.5683  17
   1  -8  -3 12285.1 375.695  12
   1  -8  -3 12721.7 416.485  13
   1  -8  -3 11838.3 408.566   7
  -1  -8   3 13241.7 414.702   1
   1  -8  -2 5257.55 225.079  13
  -1  -8   2 5189.44 222.312   1
   1  -8  -1 11353.0 373.732  13
  -1  -8   1 11536.9 372.700   1
  -1  -8   1 11245.5 370.324   2
  -1  -8   0 3885.45 181.852   2
   1  -8   0 4075.26 182.764  13
  -1  -8  -1 4997.22 206.144   7
  -1  -8  -1 5092.98 211.669   2
   1  -8   1 5419.22 218.308   1
   1  -8   1 5224.82 207.869  13
  -1   8  -2 2842.65 135.883  20
   1  -8   2 2946.03 154.549   1
  -1  -8  -2 2775.13 146.775   2
  -1  -8  -2 2833.01 145.348   7
   1  -8   2 2583.75 134.216  13
  -1  -8  -3 13195.0 406.046   7
   1  -8   3 13525.7 417.091   1
  -1  -8  -3 12596.2 389.812   6
  -1   8  -3 12649.9 385.717  20
   1  -8   4 207.992 51.9843   1
  -1  -8  -4 135.278 40.7898  16
  -1  -8  -4 136.798 38.5408   6
  -1  -8  -4 140.521 46.5022   7
  -1   8  -4 150.227 37.4179  20
   1  -8   5 450.704 66.4207   1
   1  -8   5 518.415 61.9494  17
  -1  -8  -5 499.532 60.8009   6
  -1   8  -5 391.480 51.0792  20
   1  -8   6 6196.66 224.064  17
  -1  -8  -6 5555.70 225.704   6
   1  -8   6 6490.15 249.124   1
  -1   8  -6 5806.95 215.011  20
  -1   8  -7 8882.45 283.171  20
  -1  -8  -7 8667.93 297.003   6
   1  -8   7 9277.15 315.500   1
   1  -8   7 8352.44 278.784  17
   1  -8   8 56.4828 37.1751   1
  -1   8  -8 46.7198 25.6354  20
  -1   8  -9 2509.67 107.126  20
   1  -8   9 2823.22 134.827   1
   1  -8  10 1653.57 89.9736   1
   1  -9  -9 312.650 40.1771   6
   1  -9  -8 166.058 37.2036   6
  -1  -9   7 285.385 50.8187   1
   1  -9  -7 254.391 49.4037   6
  -1  -9   7 183.292 39.6946  17
  -1  -9   6 8697.87 302.149   1
  -1  -9   6 8556.82 292.447  17
   1  -9  -6 8068.69 296.891   6
   1  -9  -5 442.133 63.9475   6
  -1  -9   5 445.134 67.5293   1
   1  -9  -5 404.161 67.4098   7
  -1  -9   5 464.584 62.4690  17
  -1  -9   4 1165.83 94.4055  17
   1  -9  -4 1153.14 101.831   7
  -1  -9   4 1275.41 104.298   1
  -1  -9   3 758.071 84.8280   2
   1  -9  -3 683.200 83.3330  13
  -1  -9   3 775.924 82.9156   1
   1  -9  -3 787.435 86.5041   7
   1  -9  -2 7393.60 280.516  13
  -1  -9   2 6896.72 269.729   1
  -1  -9   2 7307.99 274.765   2
   1  -9  -2 7112.02 282.860   7
   1  -9  -1 5389.89 224.637  13
  -1  -9   1 5201.22 221.527   2
  -1  -9   0 15241.7 466.754   2
  -1  -9   0 15321.9 457.467   7
   1  -9   0 15561.9 466.007  13
   1  -9   1 817.963 76.7200  13
  -1  -9  -1 929.403 82.5391   7
  -1   9  -1 883.443 74.0928  20
  -1  -9  -1 671.320 83.9986   2
  -1  -9  -2 16508.9 494.930   7
   1  -9   2 17252.8 508.872   1
  -1   9  -2 16922.6 480.749  20
   1  -9   3 2395.66 138.588   1
  -1   9  -3 2358.01 119.643  20
  -1  -9  -3 2378.21 134.336   7
  -1  -9  -4 145.258 35.3426   6
   1  -9   4 194.743 50.3568   1
  -1  -9  -4 150.528 45.2079   7
  -1   9  -4 181.689 36.1669  20
   1  -9   5 154.235 41.1972  17
  -1  -9  -5 119.647 33.9088   6
  -1   9  -5 131.724 31.8701  20
   1  -9   5 158.317 48.5568   1
   1  -9   6 398.927 50.8398  17
  -1  -9  -6 353.476 47.4347   6
  -1   9  -6 358.965 42.9319  20
   1  -9   6 468.524 62.9834   1
   1  -9   7 386.758 55.7249   1
   1  -9   7 304.083 40.3140  17
  -1   9  -7 305.676 36.7427  20
   1  -9   8 3759.10 155.775   1
   1  -9   9 168.014 33.3454   1
  -1 -10   8 453.603 43.0454   1
  -1 -10   7 3556.94 142.986   1
   1 -10  -7 3525.80 139.933   6
  -1 -10   6 19.8089 28.0009   1
  -1 -10   6 32.4405 30.0501  17
  -1 -10   6 79.8534 37.9009   2
   1 -10  -6 25.6591 24.9656   6
  -1 -10   5 9577.44 307.159   1
  -1 -10   5 9407.04 300.365   2
   1 -10  -5 8783.97 300.492   6
   1 -10  -5 9683.00 317.943   7
  -1 -10   5 10050.6 312.993  17
   1 -10  -4 2670.27 139.765   6
  -1 -10   4 3134.42 147.338   2
   1 -10  -4 3115.66 155.963   7
  -1 -10   4 3006.06 147.612  17
  -1 -10   4 3088.37 148.131   1
   1 -10  -3 4534.53 200.301   7
  -1 -10   3 4472.56 187.956   2
  -1 -10   2 62.4898 36.8870  17
  -1 -10   2 91.5636 44.0718   2
   1 -10  -2 108.513 44.6840   7
   1 -10  -1 3412.22 169.978   7
  -1  10   1 3055.41 142.160  20
  -1 -10   1 3234.44 156.996   2
   1 -10  -1 3115.13 163.258   2
  -1 -10   1 3274.51 155.555  17
   1 -10   0-27.5170 59.1695   2
  -1 -10   0 3.41184 30.6510   7
  -1  10   0-6.72203 32.9036  20
  -1 -10   0-20.2467 45.2444   2
   1 -10   1 14361.5 440.298   2
  -1 -10  -1 13885.5 412.393   7
  -1  10  -1 13934.1 403.216  20
  -1  10  -2 725.494 60.3025  20
   1 -10   2 921.184 91.5965   2
  -1 -10  -2 762.230 71.4018   7
  -1  10  -3 602.849 52.4922  20
   1 -10   3 540.525 72.6137   2
   1 -10   4 16.1835 39.6113   2
   1 -10   4 28.5557 30.2670  17
   1 -10   5 264.136 51.0734   2
   1 -10   5 318.271 45.6830  17
   1 -10   6 2820.04 126.754   1
   1 -10   6 2911.55 132.547   2
   1 -10   6 2579.94 114.853  17
   1 -10   7 4521.74 165.499   2
  -1 -11   5 1559.49 83.4182  17
  -1 -11   4 106.604 32.2854  17
   1 -11  -3-9.72185 31.3050   7
  -1 -11   2 387.001 48.4120   2
  -1 -11   2 385.470 49.7341  17
   1 -11  -2 388.407 51.9356   7
   1 -11  -1-3.41959 32.8095   7
  -1 -11   1 15.8834 26.9325  17
   1 -11   0 3871.44 160.903   7
  -1 -11   0 3737.71 153.037  17
   1 -11   1 1667.94 102.632   2
  -1 -11  -1 1609.70 89.5285  17
   1 -11   1 1674.88 98.7649   7
   1 -11   2 6994.28 233.272  17
   1 -11   2 7489.47 241.919   2
   1 -11   3 820.468 69.4375   2
   1 -11   3 869.595 65.6563  17
   1 -11   4 1371.62 82.2266   2
   1 -11   4 1335.88 77.5756  17
   1 -11   5 300.508 39.5008   2
   1 -11   5 243.414 32.1517  17
   1 -12  -2 278.451 29.1876  17
  -1 -12   2 272.072 31.6656  17
  -1 -12   1 689.307 47.4168  17
   1 -12  -1 641.425 46.2258  17
  -1 -12   0 342.164 33.0244  17
   1 -12   0 378.110 37.2905  17
   1 -12   2 451.384 39.4423  17
   1 -12   3 1583.09 69.7277  17
   2   0 -14 3439.94 142.522  11
   2   0 -13-38.9198 34.4248  11
   2   0 -12 10722.8 353.353  11
   2   0 -11 53.3449 79.2452   3
   2   0 -11 4.67111 30.5868  11
   2   0 -10 1672.01 110.863  11
   2   0 -10 1484.54 223.400  14
   2   0  -9 19.6427 66.1764  14
   2   0  -9 31.7110 27.8058  11
   2   0  -8 418.828 111.715  14
   2   0  -7-13.9363 46.9580  14
   2   0  -7 49.1626 25.3471  12
   2   0  -7 47.1641 22.4922   6
   2   0  -6 177815. 4404.11  14
   2   0  -5 118.354 59.6750  14
   2   0  -4 579617. 13553.6  14
   2   0  -3 23.7632 38.3270  14
   2   0  -2 3132.09 163.404  14
  -2   0   1 32.8856 33.7884   4
  -2   0   0 80521.9 2030.97   4
  -2   0   0 83964.0 1973.55  15
  -2   0  -1 15.0950 31.9648   3
  -2   0  -2 26838.1 778.485   3
  -2   0  -3 223.735 62.0840   3
  -2   0  -4 2067.38 174.751   3
  -2   0  -5 48.2819 46.9595   3
  -2   0  -5 28.2469 18.7554  11
  -2   0  -6 17420.8 474.675  11
   2   0   6 17090.2 688.158  22
  -2   0  -7 107.786 80.7478   3
   2   0   7 111.231 71.4384  22
  -2   0  -7 124.960 33.3081  11
  -2   0  -7 141.407 30.1114  20
  -2   0  -8 54834.0 1394.58  20
  -2   0  -8 58821.3 1413.08  11
   2   0   8 55255.4 1758.02  22
  -2   0  -8 57098.0 1429.27  10
  -2   0  -8 58023.0 1817.80   3
  -2   0  -9-24.2664 72.0979   3
   2   0   9-21.3885 63.5476  22
  -2   0  -9 26.1755 31.7523  11
  -2   0  -9 42.1866 34.5196  10
  -2   0  -9 22.5944 28.6844  20
  -2   0 -10 13282.1 413.300  11
  -2   0 -10 12529.7 722.858   3
  -2   0 -10 12527.7 403.316  10
  -2   0 -11 19.2100 31.4491  11
  -2   0 -12 1302.76 96.8939  11
  -2   0 -13-13.7697 23.1960  11
   2   1 -14 781.473 61.5459  11
   2  -1 -14 874.162 64.7770  11
   2  -1 -13 6408.23 232.210  11
   2   1 -13 6254.44 229.290  11
   2   1 -12 658.487 69.8709  11
   2  -1 -11 2209.33 294.233   3
   2   1 -11 2246.67 291.895   3
   2   1 -11 2202.69 129.110  11
   2   1 -10 7086.16 495.301  14
   2   1 -10 7644.95 274.041  11
   2  -1 -10 7357.92 504.858  14
   2  -1 -10 7354.80 271.388  11
   2  -1  -9 13404.2 408.672  11
   2   1  -9 13620.3 409.830  11
   2  -1  -9 13612.4 401.785   6
   2  -1  -9 13148.8 667.916  14
   2   1  -9 13587.4 671.352  14
   2  -1  -8 15212.2 428.101   6
   2  -1  -8 14439.4 666.855  14
   2   1  -8 14666.3 663.351  14
   2  -1  -8 14800.1 431.418  12
   2  -1  -7 8025.45 251.713   6
   2  -1  -7 7671.29 251.527  12
   2   1  -7 7850.82 425.958  14
   2  -1  -6 10036.2 297.123  12
   2   1  -6 10549.0 462.368  14
   2   1  -5 116151. 2924.80  14
   2   1  -4 63205.8 1605.50  14
   2  -1  -4 58473.6 1591.03  14
   2   1  -3 12498.8 415.928  14
   2  -1  -3 11308.9 408.279  14
   2   1  -2 6424.76 253.683  14
   2  -1  -2 6592.30 258.441  14
  -2  -1   1 19779.2 549.668  18
  -2   1   1 19027.4 543.971  18
  -2   1   0 180.799 46.6424   4
  -2   1   0 155.411 37.4506  18
  -2  -1   0 72.5136 31.3198  18
  -2  -1   0 108.300 32.5455  15
  -2  -1   0 122.112 41.0366   4
  -2  -1  -1 294708. 6921.35   3
  -2   1  -1 293999. 6918.22   3
  -2   1  -2 31422.9 889.255   3
  -2  -1  -2 31890.9 895.232   3
  -2  -1  -3 47296.1 1276.28   3
  -2   1  -3 45649.9 1267.05   3
  -2  -1  -4 1717.43 159.380   3
  -2   1  -4 2001.62 168.830   3
  -2   1  -5 16947.2 646.916   3
  -2   1  -5 16517.4 440.312  11
  -2  -1  -5 16800.4 441.066  11
  -2  -1  -5 15564.0 627.958   3
  -2   1  -6 1014.02 151.282   3
  -2  -1  -6 877.436 69.7367  10
  -2  -1  -6 957.119 65.4606  11
  -2  -1  -6 754.440 130.787   3
  -2   1  -6 949.269 65.3956  11
   2   1   6 977.934 141.922  22
  -2  -1  -7 109.350 73.8086   3
  -2   1  -7 17.9828 49.4921   3
  -2  -1  -7 94.1990 29.9031  11
   2   1   7 47.6305 64.3042  22
  -2  -1  -7 51.4363 20.9074  20
  -2   1  -7 51.5191 26.8671  11
  -2  -1  -7 183.461 38.0239  10
   2  -1   7 48.8555 68.4451  22
  -2  -1  -8 1972.29 254.324   3
  -2  -1  -8 2447.94 124.790  11
   2   1   8 1787.09 228.144  22
  -2   1  -8 2293.02 268.366   3
  -2   1  -8 2205.48 119.597  11
  -2  -1  -8 2137.87 122.419  10
   2  -1   8 2153.77 248.526  22
  -2  -1  -8 2364.56 116.515  20
  -2  -1  -9 18051.1 511.005  20
  -2  -1  -9 17845.8 524.556  11
  -2  -1  -9 17396.5 518.913  10
  -2  -1  -9 17613.9 860.352   3
  -2   1  -9 18746.9 529.027  11
  -2   1  -9 18654.4 548.164  10
  -2   1  -9 17616.4 857.131   3
  -2  -1 -10 131.026 97.6226   3
  -2   1 -10 103.872 92.2401   3
  -2  -1 -10 81.1333 40.5202  11
  -2   1 -10 109.931 44.5904  10
  -2   1 -10 85.1981 42.9072  11
  -2   1 -11 5867.85 223.548  20
  -2   1 -11 5360.49 221.912  10
  -2  -1 -11 5936.96 236.590  11
  -2   1 -12 502.674 61.4828  11
  -2  -1 -12 507.090 62.9203  11
  -2   1 -13 2048.04 107.382  11
  -2  -1 -13 1932.97 105.762  11
   2  -2 -14 2678.02 116.799  11
   2   2 -14 2861.59 117.827  11
   2  -2 -14 2834.87 95.9820  16
   2   2 -13 462.814 53.5981  11
   2  -2 -13 473.975 55.4878  11
   2   2 -12 8716.75 296.725  11
   2  -2 -12 8807.27 300.246  11
   2  -2 -11 4420.53 414.450   3
   2   2 -11 5281.87 213.160  11
   2   2 -11 4752.03 423.135   3
   2  -2 -11 5306.26 214.893  11
   2  -2 -10 422.165 124.971  14
   2  -2 -10 312.198 50.2293   6
   2   2 -10 328.130 51.3785  11
   2   2 -10 281.274 103.344  14
   2  -2 -10 310.035 52.9136  11
   2   2  -9 8513.62 290.944  11
   2  -2  -9 9155.97 298.780  11
   2  -2  -9 9402.25 543.691  14
   2   2  -9 8271.55 507.681  14
   2  -2  -9 8875.73 304.405  12
   2  -2  -9 8424.05 292.061   6
   2   2  -8 19557.3 527.635  20
   2  -2  -8 20742.0 825.141  14
   2   2  -8 21554.7 826.785  14
   2  -2  -8 20674.0 561.989   6
   2  -2  -8 20217.5 568.315  12
   2  -2  -7 8522.47 277.649   6
   2  -2  -7 8295.76 278.072  12
   2  -2  -7 9142.41 464.986  14
   2   2  -7 9106.81 456.563  14
   2  -2  -6 29420.6 750.889  12
   2  -2  -6 28224.3 741.703  13
   2  -2  -6 30432.8 955.064  14
   2   2  -6 31180.9 957.640  14
   2   2  -5 2705.82 194.156  14
   2  -2  -5 2365.51 186.083  14
   2  -2  -5 2553.10 110.983  12
   2  -2  -4 6342.96 294.079  14
   2   2  -4 6733.65 299.333  14
   2  -2  -3 108374. 2646.02  14
   2   2  -3 106553. 2638.19  14
   2   2  -2 45255.1 1166.82  14
   2  -2  -2 44792.7 1171.40  14
  -2  -2   1 173.916 38.0342  18
  -2   2   1 164.610 35.6121  18
  -2   2   0 40651.0 1062.50   4
  -2  -2   0 40829.4 1054.75   4
  -2  -2  -1 8537.40 313.005   3
  -2   2  -1 8427.84 312.490   3
  -2  -2  -2 49789.5 1303.78   3
  -2   2  -2 48198.8 1294.60   3
  -2   2  -3 98166.6 2504.09   3
  -2  -2  -3 100398. 2515.88   3
  -2  -2  -4 79190.1 2100.17   3
  -2   2  -4 79824.9 2095.27   3
  -2  -2  -5 5099.51 312.375   3
   2   2   5 5229.63 305.627  22
  -2   2  -5 4642.41 162.922  11
  -2  -2  -5 4782.50 164.408  11
  -2   2  -5 4687.74 303.843   3
   2  -2   5 4603.67 294.935  22
  -2  -2  -5 4916.42 171.696   6
   2   2   6 7371.51 404.503  22
   2  -2   6 7063.03 402.842  22
  -2  -2  -6 6872.31 238.615  10
  -2  -2  -6 7513.73 237.468  11
  -2   2  -6 7311.17 235.856  11
  -2  -2  -6 7896.99 434.958   3
  -2   2  -6 7597.63 430.173   3
   2   2   7 5220.44 359.732  22
  -2  -2  -7 5259.79 182.715  20
  -2   2  -7 5864.89 396.351   3
   2  -2   7 5533.15 375.991  22
  -2   2  -7 4874.78 189.787  20
  -2   2  -7 5324.01 194.734  11
  -2  -2  -7 5461.03 197.591  11
  -2  -2  -7 4995.73 194.548  10
  -2  -2  -7 5308.57 383.842   3
   2   2   8 4765.15 372.111  22
  -2   2  -8 4794.69 190.990  20
  -2  -2  -8 5195.52 408.550   3
  -2  -2  -8 4998.57 198.487  11
  -2  -2  -8 4587.31 188.956  10
  -2   2  -8 5069.01 197.725  11
  -2   2  -8 5035.99 400.178   3
   2  -2   8 5059.70 386.443  22
  -2  -2  -9 3921.94 177.989  11
  -2   2  -9 3850.25 176.420  11
  -2  -2  -9 3583.69 358.557   3
  -2   2  -9 3408.51 347.158   3
  -2   2  -9 3957.87 172.738  20
  -2   2 -10 15898.4 835.595   3
  -2  -2 -10 16764.8 508.475  11
  -2   2 -10 18205.4 504.163  20
  -2  -2 -10 15896.1 840.569   3
  -2   2 -10 16638.6 521.028  10
  -2   2 -10 16679.2 506.295  11
  -2   2 -11 68.6237 35.1575  20
  -2  -2 -11 78.0518 36.8626  11
  -2   2 -11 68.0452 38.1621  11
  -2   2 -11 96.3790 38.6081  10
  -2  -2 -12 1016.96 81.5321  11
  -2   2 -12 1007.43 80.5400  11
  -2   2 -13 166.357 34.4041  11
  -2  -2 -13 172.312 34.5055  11
   2  -3 -14 144.124 18.7116  16
  -2  -3  13 4236.74 164.000   8
   2  -3 -13 3996.27 159.834  11
   2   3 -13 4078.06 158.397  11
   2   3 -12 739.328 69.9286  11
   2  -3 -12 753.836 70.1410  11
   2  -3 -11 2227.56 126.774  11
   2   3 -11 2360.46 128.999  11
   2   3 -10 1730.00 108.499  11
   2  -3 -10 1676.34 111.717   6
   2  -3 -10 1535.10 237.602   3
   2   3 -10 1187.38 213.885   3
   2  -3 -10 1452.59 101.543  11
   2  -3  -9 10678.7 597.052  14
   2  -3  -9 11967.3 365.486  11
   2   3  -9 10555.6 588.764  14
   2  -3  -9 11588.9 382.692  12
   2  -3  -9 11693.1 375.114   6
   2   3  -9 11356.5 359.744  11
   2  -3  -8 8246.33 270.522  11
   2   3  -8 8111.58 268.669  11
   2  -3  -8 8390.61 294.309  12
   2  -3  -8 8105.07 285.114   6
   2  -3  -8 7994.25 468.715  14
   2   3  -8 7842.10 461.243  14
   2  -3  -7 13500.9 407.445  12
   2  -3  -7 12854.7 583.302  14
   2   3  -7 13269.3 584.755  14
   2  -3  -6 7859.95 256.565  12
   2  -3  -6 7607.16 252.286  13
   2  -3  -6 7081.28 243.473   7
   2   3  -6 7373.39 381.679  14
   2  -3  -6 7615.48 388.774  14
   2  -3  -5 20168.7 548.287  13
   2  -3  -5 20843.8 551.771  12
   2  -3  -5 20687.7 695.696  14
   2   3  -5 20888.2 694.534  14
   2  -3  -5 20521.5 544.371   7
   2  -3  -4 13429.0 376.652  12
   2  -3  -4 13557.9 482.612  14
   2   3  -4 13796.5 483.307  14
   2   3  -3 24311.2 710.918  14
   2  -3  -3 24153.1 713.147  14
   2  -3  -2 1657.53 114.555  14
  -2   3   2 1505.90 103.931  18
   2   3  -2 1627.70 112.816  14
  -2  -3   2 1507.69 108.099  18
   2  -3  -1 8976.20 301.338  14
  -2   3   1 8218.57 282.533  18
   2   3  -1 9110.77 298.511  14
  -2  -3   1 8389.41 338.118  15
  -2  -3   1 8308.42 286.142  18
  -2  -3   0 20711.3 647.184  15
  -2   3   0 21594.4 610.269   4
  -2  -3   0 21537.3 598.463   4
  -2  -3  -1 122937. 3031.69   4
  -2  -3  -1 120679. 3073.77  15
  -2  -3  -2 20469.9 640.371   3
  -2   3  -2 20992.6 639.427   3
  -2  -3  -3 47203.5 1302.93   3
  -2   3  -3 47059.8 1295.76   3
  -2   3  -4 657.606 105.647   3
  -2  -3  -4 538.605 46.1910   6
  -2  -3  -4 629.081 103.126   3
   2  -3   5 33986.7 1052.59  22
   2  -3   5 33043.6 815.106   8
   2   3   5 32758.7 1035.40  22
  -2  -3  -5 31734.8 826.089   6
  -2  -3  -5 33581.8 1065.07   3
  -2   3  -5 32147.7 815.435  11
  -2   3  -5 34704.5 1071.01   3
  -2  -3  -5 32417.3 816.676  11
  -2  -3  -5 32764.6 828.634  10
  -2  -3  -6 856.092 146.787   3
  -2   3  -6 966.316 156.593   3
   2  -3   6 1060.14 70.2823   8
   2   3   6 950.962 146.098  22
  -2   3  -6 1055.45 72.3851  20
  -2   3  -6 1132.10 75.1065  11
  -2  -3  -6 1264.59 80.4765  10
  -2  -3  -6 1037.10 72.4268  11
  -2  -3  -6 1123.16 78.6639   6
   2  -3   6 1169.68 160.849  22
  -2   3  -7 6650.12 236.392  20
  -2  -3  -7 6927.63 238.155  11
  -2   3  -7 6886.84 237.304  11
   2   3   7 7060.37 427.332  22
   2  -3   7 6988.48 429.866  22
  -2   3  -7 6311.47 428.707   3
  -2  -3  -7 6599.21 231.617  10
  -2  -3  -7 7067.49 448.649   3
  -2   3  -8 2358.62 126.682  20
  -2  -3  -8 2244.13 269.346   3
  -2   3  -8 2466.99 278.187   3
  -2   3  -8 2459.87 129.338  11
  -2  -3  -8 2480.26 130.590  11
  -2  -3  -9 5935.17 467.233   3
  -2   3  -9 5438.18 445.636   3
  -2  -3  -9 5942.38 234.030  11
  -2   3  -9 6421.93 239.885  20
  -2   3  -9 5953.38 234.302  11
  -2   3 -10 2473.06 124.230  11
  -2   3 -10 2900.13 133.192  20
  -2  -3 -10 2552.75 127.440  11
  -2   3 -10 2368.45 282.126   3
  -2   3 -11 4297.37 197.055  10
  -2  -3 -11 4202.81 186.382  11
  -2   3 -11 4122.90 183.724  11
  -2   3 -12 275.435 43.6093  11
  -2  -3 -12 274.651 45.0847  11
  -2   3 -12 348.965 46.4055  20
  -2   3 -13 253.814 34.4342   5
  -2  -3 -13-2.43700 0.01912   5
   2  -4 -13-1.65939 16.4581  16
  -2  -4  13-16.5891 20.5955   8
  -2  -4  12 6790.26 239.613   8
   2   4 -12 6276.15 218.299  11
   2  -4 -12 6383.96 204.892  16
   2  -4 -12 6419.21 221.014  11
   2   4 -11 3379.74 153.320  11
   2  -4 -11 3726.65 159.412  11
   2  -4 -10 1201.97 83.3867  11
   2   4 -10 1137.71 81.3505  11
   2  -4 -10 1332.88 99.2304   6
   2  -4  -9 2986.06 161.129  12
   2   4  -9 2689.59 132.327  11
   2   4  -9 2283.14 272.840   3
   2  -4  -9 2464.44 284.654   3
   2  -4  -9 2446.06 127.880  11
   2  -4  -9 2982.87 156.653   6
   2   4  -8 20198.0 547.667  11
   2  -4  -8 19911.0 546.846  11
   2  -4  -8 20047.9 585.890  12
   2  -4  -8 19820.0 581.360   6
   2   4  -8 19795.2 806.474  14
   2  -4  -8 19175.5 800.092  14
   2  -4  -7 115.860 41.0360  12
   2  -4  -7 78.2832 25.5518  11
   2   4  -7 132.881 30.8757  11
   2  -4  -7 157.242 66.2324  14
   2   4  -7 142.879 71.7972  14
   2  -4  -6 43400.6 1112.20  12
   2  -4  -6 43257.2 1113.29  13
   2  -4  -6 43515.8 1105.64   7
   2  -4  -6 43471.8 1298.17  14
  -2  -4   6 44548.1 1093.49  17
   2   4  -6 43319.4 1296.69  14
   2  -4  -5 14795.3 430.742  13
   2  -4  -5 14498.7 423.479   7
   2  -4  -5 15442.1 559.754  14
   2   4  -5 14830.5 551.313  14
   2  -4  -4 6684.46 231.954  13
   2  -4  -4 6990.84 230.517  12
   2   4  -4 6977.58 310.346  14
   2  -4  -4 7288.73 314.838  14
   2  -4  -3 18817.5 506.496  13
   2  -4  -3 18524.7 499.008  12
   2  -4  -3 18717.2 497.943   2
   2  -4  -3 18706.9 573.980  14
   2   4  -3 18732.6 572.959  14
   2  -4  -2 682.390 58.5239  15
  -2  -4   2 637.026 64.3627  18
   2  -4  -2 719.870 74.2007  14
   2   4  -2 697.483 72.1746  14
  -2   4   2 757.832 68.3846  18
   2  -4  -1 6437.46 229.227  14
   2   4  -1 5765.99 220.207  14
   2  -4   0 27794.0 750.533  14
   2   4   0 28181.3 742.609  14
  -2  -4   0 28705.1 855.621  15
  -2   4  -1 22001.1 638.202   4
  -2  -4  -1 22578.6 630.227   4
  -2  -4  -2 83111.6 2173.60  15
   2   4   3 10047.9 388.983  22
  -2  -4  -3 9250.11 387.396   3
   2  -4   3 10039.9 289.477   8
  -2  -4  -3 9813.27 294.138  10
  -2   4  -3 9382.07 390.135   3
   2   4   4 51520.2 1430.52  22
  -2   4  -4 49321.3 1429.08   3
  -2  -4  -4 51055.3 1443.77   3
   2  -4   4 53393.3 1259.12   8
  -2  -4  -4 50876.1 1256.05   6
   2  -4   4 51721.4 1436.22  22
  -2  -4  -4 50525.9 1261.28  10
  -2   4  -5 1193.68 77.9582  20
   2  -4   5 1216.47 77.2812   8
   2  -4   5 1206.96 146.712  22
   2   4   5 1257.39 149.436  22
  -2  -4  -5 1356.84 84.0694   6
  -2  -4  -5 1125.83 70.7899  11
  -2  -4  -5 1132.59 77.5609  10
  -2  -4  -5 1077.08 150.052   3
  -2   4  -5 1033.33 142.022   3
   2   4   6 96.5563 76.0688  22
  -2  -4  -6 236.724 93.9256   3
  -2   4  -6 138.527 84.8416   3
  -2  -4  -6 208.577 39.0959   6
  -2  -4  -6 184.176 34.5765  10
   2  -4   6 28.1650 79.2473  22
  -2   4  -6 278.816 42.8410  20
  -2   4  -6 225.855 37.9284  11
  -2  -4  -6 237.416 38.5105  11
  -2   4  -7 4716.16 359.679   3
  -2   4  -7 4656.14 187.997  20
  -2  -4  -7 4465.51 190.938   6
  -2  -4  -7 4466.10 180.615  11
  -2   4  -7 4690.97 181.892  11
  -2  -4  -7 4001.89 341.581   3
   2  -4   7 5031.52 187.770   8
  -2  -4  -8 4128.91 179.855  11
  -2   4  -8 3808.55 345.523   3
  -2   4  -8 4568.22 183.832  11
  -2   4  -8 4595.46 191.915  20
  -2  -4  -8 3388.49 336.966   3
  -2   4  -9 537.846 61.9902  11
  -2   4  -9 676.937 69.2065  20
  -2  -4  -9 490.832 60.7210  11
  -2   4  -9 536.482 136.636   3
  -2  -4 -10 3562.58 168.854  11
  -2   4 -10 3784.54 171.201  11
  -2   4 -11 718.882 66.4353  11
  -2   4 -11 855.996 74.0146  20
  -2  -4 -11 733.272 67.1680  11
  -2   4 -12 1494.93 86.0515   5
  -2   4 -12 1908.88 96.3557  20
  -2  -5  13 2404.45 103.062   8
   2  -5 -13 2446.57 86.5985  16
  -2  -5  12 162.471 37.2260   8
   2  -5 -12 167.372 28.1435  16
   2  -5 -11 1571.77 84.4545  16
   2  -5 -11 1530.33 104.810   6
  -2  -5  11 1680.49 109.800   8
   2  -5 -10 45.1734 37.4009   6
  -2  -5  10 64.7608 37.9541   8
   2  -5 -10 32.1156 27.0542  16
   2  -5  -9 1809.73 99.0883  11
   2  -5  -9 1980.41 130.521   6
   2  -5  -9 1795.15 97.8474  16
   2  -5  -8 4141.33 162.553  16
   2  -5  -8 4412.75 205.161  12
   2  -5  -8 4074.43 199.079   6
  -2  -5   7 27823.6 743.611  17
   2  -5  -7 27854.1 718.493  16
   2  -5  -7 27790.3 765.943   7
   2  -5  -6 187.466 63.3274  14
   2  -5  -6 197.192 35.3157  16
   2  -5  -6 235.869 53.9797  13
   2  -5  -6 255.478 51.4579   7
  -2  -5   6 195.296 40.9506  17
   2  -5  -5 34558.0 909.947  13
   2  -5  -5 34210.8 901.523   7
   2  -5  -5 34363.9 899.179  12
   2  -5  -5 36030.3 864.342  16
  -2  -5   5 33921.9 879.493  17
   2  -5  -5 31793.2 997.426  14
   2  -5  -4 6161.18 229.907  13
   2  -5  -4 6205.26 221.602  12
  -2  -5   4 6129.50 217.437   8
   2  -5  -3 7833.35 260.287  13
  -2  -5   3 7415.08 246.940   8
   2  -5  -3 7642.96 249.651  12
   2  -5  -3 7671.89 253.226   2
   2  -5  -2 6847.10 225.101  12
  -2  -5   2 6812.73 224.162   8
   2  -5  -2 7004.16 234.347   2
   2  -5  -1 10316.4 307.873  13
  -2  -5   1 10111.3 295.569   8
  -2  -5   1 9792.34 295.346   1
   2  -5  -1 9667.35 291.460  12
   2  -5   0 8596.03 264.839   1
  -2  -5   0 7715.11 382.454  15
   2  -5   0 8526.40 268.945  13
   2  -5   1 26033.8 666.928   1
  -2  -5  -1 25248.0 839.682  15
   2  -5   1 25116.7 665.077  13
  -2  -5  -2 4808.61 166.787   7
   2  -5   2 4919.46 178.519  13
   2  -5   2 4858.50 179.625   1
  -2  -5  -2 5164.62 305.455  15
  -2  -5  -2 4906.84 167.382   2
  -2  -5  -3 10408.0 309.393   6
  -2  -5  -3 10692.4 312.778   7
  -2  -5  -3 11315.6 503.012  15
  -2  -5  -4 1246.11 80.4536   6
  -2   5  -4 1294.71 82.3793  20
  -2  -5  -4 1185.06 161.918  15
   2  -5   4 1227.86 125.212  22
   2  -5   5 4588.50 180.385   8
  -2  -5  -5 4570.99 178.000   6
  -2   5  -5 4390.88 175.898  20
  -2  -5  -6 10950.4 349.170   6
  -2   5  -6 10670.7 345.170  20
   2  -5   6 11460.4 350.721   8
  -2   5  -7 9958.09 327.875  20
   2  -5   7 10327.7 332.634   8
  -2  -5  -7 10026.9 336.818   6
   2  -5   8 12.2461 30.0617   8
  -2   5  -8 26.2449 34.0335  20
  -2   5  -9 2051.82 122.461  20
  -2   5 -10 1446.16 97.3655  20
  -2  -5 -11 9002.78 286.289  16
  -2   5 -11 9897.17 299.712  20
  -2   5 -12 1243.30 70.3195  20
  -2  -6  12 3413.00 137.146   8
   2  -6 -12 3172.08 112.552  16
   2  -6 -11 86.8674 33.5416   6
   2  -6 -11 82.4287 25.7975  16
  -2  -6  11 112.526 35.1920   8
  -2  -6  10 5566.78 225.949   8
   2  -6 -10 5752.50 230.047   6
   2  -6 -10 5292.65 188.314  16
  -2  -6   9 51.0839 35.8453   8
   2  -6  -9 43.1352 24.9801  16
   2  -6  -9 86.2160 41.5019   6
   2  -6  -8 14002.0 449.657   6
   2  -6  -8 13124.8 390.560  16
  -2  -6   8 13648.4 436.206   8
   2  -6  -7 2975.84 135.667  16
  -2  -6   7 2749.07 155.005   8
   2  -6  -7 3142.89 169.931   7
  -2  -6   7 3068.60 149.840  17
   2  -6  -7 3197.30 170.409  12
   2  -6  -6 4586.65 212.567  13
  -2  -6   6 4476.78 187.515  17
   2  -6  -6 4492.83 202.534  12
   2  -6  -6 4406.45 171.576  16
   2  -6  -6 4316.62 201.458   7
  -2  -6   5 600.389 67.5342   8
   2  -6  -5 639.791 76.5282  13
   2  -6  -5 744.437 76.6239  12
   2  -6  -5 676.806 78.2916   7
   2  -6  -5 681.113 59.5023  16
  -2  -6   5 586.799 62.7771  17
  -2  -6   4 2031.77 119.068   8
   2  -6  -4 2476.53 112.584  16
  -2  -6   4 2119.12 113.860  17
   2  -6  -4 2322.48 126.008  12
   2  -6  -4 2236.63 133.050  13
   2  -6  -3 535.546 66.9102   2
   2  -6  -3 585.912 61.5525  12
  -2  -6   3 528.966 58.1459   8
   2  -6  -3 612.507 54.8905  16
   2  -6  -2 22531.5 631.781  13
   2  -6  -2 23235.9 614.545  12
  -2  -6   2 23065.8 620.946   8
  -2  -6   2 23085.3 624.280   1
   2  -6  -2 22705.9 625.575   2
   2  -6  -1 188.891 45.1214  13
  -2  -6   1 109.657 38.5754   1
   2  -6  -1 151.554 36.7564  12
   2  -6  -1 175.270 50.0046   2
   2  -6   0 105417. 2517.53  13
   2  -6   0 103105. 2486.83  12
   2  -6   0 106994. 2510.40   1
  -2  -6   0 104067. 2491.26   2
  -2  -6   0 105638. 2499.07   1
   2  -6   1 9617.39 303.183  13
   2  -6   1 9331.60 298.275   1
  -2  -6  -1 8914.09 446.930  15
  -2  -6  -1 9238.38 280.385   2
  -2  -6  -1 8785.89 274.826   7
  -2  -6  -2 22424.4 594.867   7
  -2  -6  -2 21676.4 583.644   6
   2  -6   2 22544.5 613.878   1
  -2  -6  -2 23523.8 830.740  15
  -2  -6  -2 22566.1 585.407  16
  -2  -6  -2 22658.4 595.023   2
   2  -6   2 23508.5 616.717  13
  -2  -6  -3 10684.3 313.728  16
   2  -6   3 10340.1 337.527   1
  -2   6  -3 11099.2 336.283  20
  -2  -6  -3 10765.4 326.305   7
  -2  -6  -3 10963.5 524.984  15
  -2  -6  -3 10393.1 319.021   6
   2  -6   3 10981.7 334.456  13
  -2  -6  -4 5371.93 358.935  15
  -2  -6  -4 4848.82 187.199   6
  -2   6  -4 5245.25 197.400  20
   2  -6   4 4862.33 188.492  13
  -2  -6  -4 4952.75 178.967  16
  -2  -6  -5 5697.65 200.661  16
  -2  -6  -5 5789.92 214.517   6
  -2   6  -5 5539.66 213.262  20
   2  -6   5 5333.54 202.031  13
   2  -6   6 76.3097 30.7524  13
  -2  -6  -6 75.9521 31.7202  16
  -2  -6  -6 49.4513 30.3836   6
  -2  -6  -6 18.6691 59.3158  15
  -2   6  -6 81.1678 35.9171  20
  -2  -6  -7 5104.74 211.567   6
  -2   6  -7 5385.16 210.548  20
  -2  -6  -7 4620.25 377.427  15
  -2  -6  -7 5034.53 193.898  16
  -2   6  -8 7216.94 259.272  20
  -2  -6  -8 7009.94 243.063  16
  -2   6  -9 738.596 72.7157  20
  -2  -6  -9 723.767 66.9028  16
  -2  -6 -10 4009.65 157.202  16
  -2   6 -10 3866.07 162.439  20
   2  -6  11 554.537 53.6357   1
  -2  -6 -11 585.692 51.0925  16
  -2   6 -11 568.078 50.9071  20
  -2  -6 -12 3613.93 122.969  16
  -2  -7  11 1393.42 85.5571   8
   2  -7 -11 1247.50 64.5516  16
  -2  -7  10 751.561 71.0202   8
   2  -7 -10 769.243 73.2577   6
   2  -7 -10 766.761 56.7051  16
  -2  -7   9 1602.99 111.298   8
   2  -7  -9 1589.50 112.443   6
   2  -7  -9 1516.18 87.7056  16
  -2  -7   8 849.432 84.6116   8
   2  -7  -8 699.194 84.8400   6
   2  -7  -8 793.072 66.3389  16
   2  -7  -7 5892.36 246.813  12
  -2  -7   7 5572.61 226.539  17
   2  -7  -7 5779.14 210.587  16
   2  -7  -7 5806.83 247.927   7
   2  -7  -6 82.4188 51.6497  13
  -2  -7   6 53.2998 34.9398  17
   2  -7  -6 56.7475 43.3724  12
   2  -7  -6 62.6821 31.7971  16
   2  -7  -6 37.8429 47.8202   7
   2  -7  -5 22741.4 671.595   7
  -2  -7   5 22380.4 656.039   8
   2  -7  -5 23711.8 663.346  12
  -2  -7   5 23778.2 650.814  17
   2  -7  -5 23646.1 628.515  16
  -2  -7   4 27.5626 32.6391   8
  -2  -7   4 36.7681 33.0951  17
   2  -7  -4 80.3743 38.1987  12
   2  -7  -4 20.5218 42.7366   7
   2  -7  -3 6667.00 241.108  12
   2  -7  -3 6293.77 255.558  13
   2  -7  -3 6388.69 247.744   2
  -2  -7   3 6303.50 245.820   8
  -2  -7   3 6545.80 250.604   1
  -2  -7   2 292.904 54.3192   1
   2  -7  -2 271.672 54.7342   2
   2  -7  -2 251.140 44.4245  12
   2  -7  -2 336.095 59.4174  13
  -2  -7   1 4030.98 173.593   1
   2  -7  -1 4074.90 185.846  13
  -2  -7   1 4024.02 168.811   2
   2  -7  -1 3929.69 160.347  12
   2  -7  -1 4096.61 184.094   2
  -2  -7   0 6141.71 216.942   7
   2  -7   0 6915.68 252.753  13
  -2  -7   0 6431.18 228.228   2
  -2  -7   0 6789.80 235.183   1
  -2  -7  -1 9598.59 297.963   7
  -2  -7  -1 9167.31 301.488   2
   2  -7   1 10320.7 328.531  13
   2  -7   1 9614.17 317.728   1
   2  -7   2 4.08337 30.7643  13
  -2  -7  -2 30.0314 29.0295   7
  -2   7  -2 33.7309 30.0604  20
   2  -7   2 16.7369 36.0950   1
  -2  -7  -2 31.8314 47.2891  15
  -2  -7  -3 11667.7 356.896   6
  -2  -7  -3 12211.0 371.605   7
  -2   7  -3 12052.5 376.606  20
   2  -7   3 12384.7 378.741  13
  -2  -7  -3 12210.5 360.121  16
  -2  -7  -3 12241.1 593.027  15
   2  -7   3 12798.8 390.746   1
   2  -7   4 45.1395 31.0495  13
  -2  -7  -4 36.4205 26.5623  16
   2  -7   4 22.7425 36.1246   1
  -2  -7  -4 28.2742 24.1526   6
  -2   7  -4 31.3095 28.1505  20
  -2  -7  -4 17.4072 55.2932  15
   2  -7   5 7631.64 260.356  13
  -2   7  -5 8360.86 277.182  20
  -2  -7  -5 7183.70 262.891   6
   2  -7   5 7857.11 286.425   1
  -2  -7  -5 7955.93 261.979  16
  -2  -7  -5 7320.12 463.648  15
  -2  -7  -6 1323.47 88.2801  16
   2  -7   6 1169.32 99.7179   1
  -2   7  -6 1070.42 85.4437  20
   2  -7   6 1058.53 78.0693  17
  -2  -7  -6 1128.58 87.2948   6
  -2  -7  -6 1079.11 179.791  15
   2  -7   7 26665.5 739.500   1
  -2   7  -7 26525.7 720.965  20
  -2  -7  -7 26988.6 710.627  16
  -2   7  -8 1217.53 88.8447  20
  -2  -7  -8 1379.65 88.7469  16
   2  -7   8 1163.55 96.6978   1
  -2   7  -9 1212.86 80.7195  20
   2  -7   9 1031.85 84.2266   1
  -2  -7  -9 1083.06 76.4259  16
   2  -7  10 294.445 44.1091   1
  -2   7 -10 387.639 42.7548  20
  -2  -7 -10 279.474 41.3115  16
  -2  -7 -11 134.469 26.6139  16
  -2   7 -11 163.848 31.9487  10
  -2   7 -11 138.695 23.1860  20
  -2  -8  10 2230.10 113.572   1
   2  -8 -10 2470.66 117.173   6
  -2  -8   9 1089.42 86.1146   1
  -2  -8   8 534.789 67.3340   8
  -2  -8   8 487.057 67.6402   1
  -2  -8   7 589.540 75.7642   1
  -2  -8   7 637.791 69.3852  17
  -2  -8   6 11047.0 388.930   8
   2  -8  -6 12190.1 405.609   7
  -2  -8   6 12248.0 398.651   1
  -2  -8   6 12589.8 390.963  17
   2  -8  -6 11896.9 392.142  12
  -2  -8   5 630.628 74.0633  17
   2  -8  -5 492.021 67.8712  12
  -2  -8   5 510.825 73.1502   1
   2  -8  -5 479.346 76.2406   7
   2  -8  -4 5902.72 256.460  13
  -2  -8   4 5951.26 244.368   1
   2  -8  -4 5788.51 229.704  12
  -2  -8   3 1869.77 123.699   1
   2  -8  -3 2026.89 135.514  13
   2  -8  -3 1699.05 108.485  12
   2  -8  -3 1734.66 123.280   2
   2  -8  -2 4276.50 205.286  13
   2  -8  -2 4144.90 173.768  12
  -2  -8   2 4426.96 194.638   1
  -2  -8   2 4692.44 193.323  17
   2  -8  -2 4228.25 199.067   2
  -2  -8   2 4331.94 186.109   2
   2  -8  -1 1671.94 117.801  13
  -2  -8   1 1448.69 102.401   1
  -2  -8   1 1431.12 101.428   2
   2  -8  -1 1440.63 115.198   2
   2  -8   0 5912.82 241.300  13
  -2  -8   0 5968.23 223.145   2
   2  -8   0 5988.61 244.516   2
   2  -8   1 1993.88 123.420  13
  -2  -8  -1 1720.92 103.129   7
  -2  -8  -1 1770.05 109.515   2
   2  -8   2 17503.7 514.178  13
   2  -8   2 17608.2 517.742   1
  -2   8  -2 17905.2 507.785  20
  -2  -8  -2 17432.7 497.718   7
  -2  -8  -3 7914.91 485.406  15
  -2  -8  -3 8490.50 288.792   7
  -2   8  -3 8673.86 291.923  20
   2  -8   3 8572.05 292.634  13
   2  -8   3 8952.99 308.461   1
   2  -8   4 4487.11 184.937  13
   2  -8   4 4873.84 207.964   1
  -2   8  -4 4998.26 195.654  20
  -2  -8  -4 4663.10 181.055   6
  -2  -8  -4 4641.00 357.378  15
  -2  -8  -5 2325.67 123.567  16
  -2  -8  -5 2234.48 251.815  15
  -2  -8  -5 2458.99 123.997   6
  -2   8  -5 2535.52 130.773  20
   2  -8   5 2657.95 145.148   1
   2  -8   6 1288.59 86.1506  17
  -2   8  -6 1353.44 92.2681  20
  -2  -8  -6 1504.74 94.0289  16
   2  -8   6 1583.07 110.156   1
  -2   8  -7 3042.64 141.762  20
  -2  -8  -7 3356.83 144.129  16
   2  -8   7 3382.04 160.529   1
  -2   8  -8 10038.9 299.663  20
   2  -8   8 9803.20 313.773   1
  -2  -8  -8 9425.21 295.453  16
   2  -8   9 2979.32 131.173   1
  -2  -8  -9 3097.74 124.322  16
  -2   8  -9 3083.12 121.078  20
  -2   8 -10 200.356 23.4736  20
  -2  -9   9 913.601 65.8055   1
   2  -9  -9 954.885 67.0451   6
  -2  -9   8 194.281 42.3380   1
   2  -9  -8 231.829 43.8096   6
   2  -9  -7 417.457 58.4660   6
  -2  -9   7 481.157 59.5105   1
  -2  -9   6 6020.68 231.778   1
  -2  -9   6 6051.36 230.301  17
   2  -9  -6 5658.69 237.307   6
   2  -9  -6 5961.13 242.032   7
  -2  -9   5 4809.89 201.674   1
  -2  -9   5 4698.58 200.056  17
  -2  -9   4 171.558 49.8214   1
   2  -9  -4 158.892 57.4832  13
  -2  -9   4 173.353 47.3500   2
  -2  -9   3 9406.84 310.994   2
  -2  -9   3 9823.57 325.967  17
  -2  -9   3 9103.92 319.659   1
   2  -9  -3 9063.59 338.906  13
   2  -9  -2 7514.12 291.115  13
  -2  -9   2 7411.88 264.864   2
   2  -9  -2 7358.29 285.166   2
  -2  -9   2 7644.44 273.647  17
   2  -9  -1 20742.4 607.779  13
  -2  -9   1 21082.5 586.680  17
   2  -9  -1 20682.9 604.377   2
  -2  -9   1 20299.0 575.388   2
   2  -9   0 208.767 69.1996   2
   2  -9   0 225.351 53.2561  13
  -2  -9   0 159.291 56.8525   2
  -2  -9   0 210.442 45.2288  17
   2  -9   1 5989.43 237.173  13
  -2   9  -1 6070.09 229.626  20
  -2  -9  -1 6273.00 226.593  17
   2  -9   1 5997.58 249.833   2
   2  -9   2 729.550 71.2512  13
  -2  -9  -2 657.026 63.5268   7
  -2   9  -2 605.348 64.1400  20
  -2  -9  -2 638.910 61.9885  17
   2  -9   2 596.906 81.3690   2
  -2   9  -3 477.060 55.3393  20
   2  -9   3 336.381 55.8796   1
  -2  -9  -3 333.158 43.1540  17
  -2   9  -4 4537.08 179.659  20
   2  -9   4 4481.81 191.569   1
  -2   9  -5 129.348 34.2025  20
   2  -9   5 104.045 43.9068   1
   2  -9   5 156.777 35.4708  17
  -2   9  -6 450.417 48.1778  20
   2  -9   6 451.308 48.3286  17
   2  -9   6 439.158 56.3913   1
  -2   9  -7 3979.08 150.368  20
   2  -9   7 4522.07 171.229   1
  -2   9  -8 646.908 45.7511  20
   2  -9   8 599.559 53.5707   1
   2 -10  -7 19.9603 24.1820   6
  -2 -10   7 32.0684 26.8633   1
  -2 -10   6 8988.29 275.833   1
   2 -10  -6 8543.07 283.549   6
   2 -10  -5 43.1313 33.8829   6
  -2 -10   5 112.863 36.7700   1
  -2 -10   5 120.588 37.2148  17
   2 -10  -3 4384.62 198.317   7
  -2 -10   3 4617.97 191.202  17
   2 -10  -2 11076.6 361.887  13
  -2 -10   2 11268.9 353.338  17
   2 -10  -2 10838.2 366.555   7
  -2 -10   2 10793.1 332.099   2
   2 -10  -1 1589.43 109.994  13
   2 -10  -1 1614.01 114.203   2
  -2  10   1 1647.33 101.714  20
  -2 -10   1 1697.15 105.884  17
   2 -10   0 16.0023 30.8083  13
   2 -10   0 17.4257 48.9264   2
  -2  10   0 60.6885 31.3194  20
  -2 -10   0 33.0023 29.7037  17
   2 -10   1 163.188 51.2456   2
  -2  10  -1 194.181 37.9610  20
  -2 -10  -1 234.310 41.4358  17
   2 -10   2 582.326 71.2007   2
  -2  10  -2 510.700 53.3526  20
   2 -10   3 2910.49 146.024   2
  -2  10  -3 2585.02 119.299  20
  -2  10  -4 2595.82 114.018  20
   2 -10   4 2752.50 124.312  17
   2 -10   4 2561.03 133.605   2
   2 -10   5 503.310 59.6782   2
   2 -10   5 438.214 45.8612  17
  -2  10  -5 374.200 39.4511  20
  -2  10  -6 2604.49 99.1455  20
   2 -10   6 2858.86 124.444   2
   2 -10   7 392.468 43.9001   2
  -2  11   4 107.865 23.9660  20
   2 -11  -4 170.227 38.6374   7
   2 -11  -3 1393.94 88.7894   7
  -2 -11   3 1291.39 79.8580  17
  -2  11   3 1347.43 72.7105  20
  -2 -11   2 980.635 72.7073  17
  -2  11   2 1133.03 68.3947  20
   2 -11  -1 2568.21 128.048   7
  -2 -11   1 2608.29 118.135  17
  -2  11   1 2558.35 109.536  20
  -2  11   0 314.114 38.3779  20
   2 -11   0 309.966 50.2600   7
  -2 -11   0 327.381 41.6288  17
   2 -11   1 2859.47 130.159   7
  -2  11  -1 2430.32 104.748  20
  -2  11  -2-1.94134 17.0267  20
   2 -11   2-8.29279 24.6383  17
   2 -11   3 4422.42 158.879  17
   2 -11   4 302.669 35.3785  17
   2 -11   5 709.196 43.2738  17
   2 -12  -2 3628.52 120.373  17
   2 -12  -1 322.707 33.0964  17
   2 -12   1 25.3305 17.9995  17
   2 -12   2 1510.84 66.6418  17
   3   0 -14-11.2093 21.3445  11
   3   0 -13 2713.18 133.743  11
   3   0 -12-22.0602 36.4114  11
   3   0 -11 3489.56 170.028  11
   3   0 -11 3174.95 342.256  14
   3   0 -10 68.4797 72.5018  14
   3   0 -10 4.57375 29.5062  11
   3   0  -9 26387.6 1047.37  14
   3   0  -8 64.7216 31.5745  12
   3   0  -8 126.553 81.2238  14
   3   0  -7 53663.2 1550.10  14
   3   0  -7 49748.4 1232.11  12
   3   0  -6 12.8267 47.7723  14
   3   0  -5 19092.2 684.884  14
   3   0  -4 37.0174 46.4828  14
   3   0  -3 1604.53 142.958  14
  -3   0   2 24.9759 32.1366  18
  -3   0   1 36374.2 1038.33   4
  -3   0   1 38499.2 1016.27  18
  -3   0   0 274.687 61.1031   4
  -3   0   0 294.779 46.0060  15
  -3   0   0 318.138 55.7714  18
  -3   0  -1 42615.0 1089.66  15
  -3   0  -2 196.347 60.0374   3
  -3   0  -3 12327.8 492.100   3
  -3   0  -4 72.6103 52.6954   3
  -3   0  -4 123.080 28.2052  11
  -3   0  -5 60932.9 1484.53  11
  -3   0  -5 62513.8 1787.92   3
  -3   0  -6 139.593 87.6484   3
  -3   0  -6 90.8052 30.9572  11
  -3   0  -6 55.4811 37.4766  10
   3   0   7 2009.10 243.204  22
  -3   0  -7 2635.51 129.456  11
  -3   0  -7 2133.29 256.192   3
  -3   0  -7 2401.08 140.270  10
  -3   0  -7 2311.24 115.648  20
  -3   0  -8 18.1037 24.3959  20
  -3   0  -8 23.5386 69.9341   3
   3   0   8-20.7265 61.5793  22
  -3   0  -8-4.34904 32.3954  11
  -3   0  -8 5.21495 34.6456  10
   3   0   9 3637.93 357.717  22
  -3   0  -9 4233.27 193.650  11
  -3   0  -9 4222.99 178.338  20
  -3   0  -9 4452.59 204.910  10
  -3   0  -9 4053.89 394.216   3
  -3   0 -10 15.8430 27.7869  20
  -3   0 -10 76.6718 81.1780   3
  -3   0 -10 103.093 42.7088  11
  -3   0 -10 10.0022 34.1694  10
  -3   0 -11 11082.0 365.360  11
  -3   0 -12 7.87330 28.9887  11
  -3   0 -13 521.748 51.7680   5
   3  -1 -14 2027.24 99.0690  11
   3   1 -14 2030.12 98.7559  11
   3  -1 -13 830.353 72.0363  11
   3   1 -13 733.136 67.1295  11
   3  -1 -12 4971.61 207.237  11
   3   1 -12 5138.90 208.172  11
   3   1 -11 10069.3 337.240  11
   3  -1 -11 9377.87 602.889  14
   3   1 -11 8960.80 582.654  14
   3   1 -10 2214.19 128.002  11
   3  -1 -10 1792.71 251.059  14
   3   1 -10 2137.73 267.160  14
   3  -1  -9 2042.22 117.280  12
   3  -1  -9 1941.15 248.038  14
   3  -1  -9 1962.87 107.736   6
   3  -1  -8 40196.4 1024.54  12
   3  -1  -8 40052.2 1012.04   6
   3   1  -8 41212.5 1349.61  14
   3  -1  -8 40988.7 1352.98  14
   3  -1  -7 32718.1 814.079   6
   3  -1  -7 31248.4 819.949  12
   3   1  -7 30941.2 1080.78  14
   3   1  -6 27706.6 906.043  14
   3  -1  -6 25690.4 672.752  12
   3   1  -5 2416.37 200.732  14
   3   1  -4 100923. 2575.20  14
   3   1  -3 7478.95 329.373  14
   3   1  -2 38382.1 1039.83  14
   3  -1  -2 35512.0 1031.98  14
  -3   1   2 37138.2 1009.34  18
  -3  -1   2 36272.1 1007.16  18
  -3   1   1 5825.38 272.172   4
  -3  -1   1 5436.22 260.360   4
  -3  -1   1 5640.01 247.066  18
  -3   1   1 6051.97 250.950  18
  -3  -1   0 1451.68 126.040   4
  -3   1   0 1458.03 128.292   4
  -3  -1   0 1688.88 116.388  15
  -3   1  -1 6864.44 225.644  15
  -3  -1  -1 7356.07 282.417  15
  -3  -1  -2 19247.8 658.604   3
  -3   1  -2 20346.5 662.196   3
  -3  -1  -3 3446.96 230.762   3
  -3   1  -3 3240.24 221.983   3
  -3   1  -4 19666.6 518.253  11
  -3  -1  -4 19857.4 536.473  10
  -3  -1  -4 20036.1 520.225  11
  -3   1  -4 20813.0 730.251   3
  -3   1  -5 1781.53 92.9586  11
  -3   1  -5 1876.75 203.561   3
  -3  -1  -5 1665.73 90.5340  11
  -3  -1  -5 1756.78 102.395  10
  -3  -1  -5 1599.99 185.800   3
  -3   1  -6 20411.1 809.862   3
  -3  -1  -6 18975.0 539.747  10
  -3  -1  -6 19110.7 522.296  11
  -3   1  -6 18950.5 522.164  11
  -3  -1  -6 19674.4 801.608   3
  -3   1  -6 18387.5 510.085  20
   3  -1   7 1868.49 228.618  22
   3   1   7 1680.05 218.261  22
  -3  -1  -7 1905.88 101.093  20
  -3   1  -7 2141.41 254.222   3
  -3   1  -7 1943.65 107.215  20
  -3   1  -7 2119.90 116.262  11
  -3  -1  -7 2027.26 115.698  11
  -3  -1  -7 1724.91 236.634   3
  -3  -1  -7 2086.29 124.608  10
   3  -1   8 13200.7 681.687  22
  -3  -1  -8 13950.5 397.626  20
  -3   1  -8 12682.6 398.626  20
   3   1   8 12038.9 652.982  22
  -3   1  -8 13698.3 440.627  10
  -3   1  -8 13277.0 412.787  11
  -3  -1  -8 12889.5 709.042   3
  -3  -1  -8 13772.6 429.790  10
  -3  -1  -8 13172.4 412.846  11
  -3   1  -8 12437.9 694.119   3
  -3  -1  -9 304.439 114.432   3
  -3   1  -9 452.219 141.445   3
   3  -1   9 725.885 161.441  22
  -3   1  -9 376.621 53.6374  20
  -3   1  -9 525.931 66.6328  11
  -3  -1  -9 439.909 63.9325  11
  -3  -1  -9 594.647 60.7377  20
  -3   1  -9 327.940 61.7854  10
  -3  -1  -9 480.520 66.8469  10
   3   1   9 498.348 139.714  22
  -3  -1 -10 12493.5 724.167   3
  -3  -1 -10 13402.8 423.075  10
  -3  -1 -10 12900.4 427.695  11
  -3   1 -10 13492.3 441.070  10
  -3   1 -10 12529.7 725.434   3
  -3   1 -10 14015.2 435.191  11
  -3   1 -11 11.1473 27.9907  20
  -3   1 -11 36.5662 35.5607  11
  -3  -1 -11-13.8183 37.6557  11
  -3   1 -11-8.70193 31.6643  10
  -3   1 -12 22.8429 26.0053  11
  -3  -1 -12-11.5082 27.9171  11
  -3   1 -13 5.46156 22.7426   5
  -3  -1 -13 11.0297 22.5431   5
  -3  -2  14-15.1878 23.7475   8
   3   2 -14 4.59829 18.2562  11
   3  -2 -14 18.9555 19.1870  11
   3   2 -13 1583.59 93.1969  11
   3  -2 -13 1531.71 93.2518  11
   3  -2 -12 423.984 56.2469  11
   3   2 -12 482.634 58.6808  11
   3  -2 -11 6050.37 236.305  11
   3   2 -11 6158.83 233.988  11
   3  -2 -11 5812.08 454.165  14
   3   2 -11 5121.72 420.184  14
   3  -2 -10 1514.33 104.693  11
   3   2 -10 1482.82 102.081  11
   3  -2 -10 1327.62 93.1593   6
   3  -2 -10 1567.94 227.734  14
   3   2 -10 1204.89 202.523  14
   3  -2  -9 12418.3 381.011   6
   3  -2  -9 12553.8 395.264  12
   3   2  -9 11243.8 617.545  14
   3  -2  -9 12134.0 642.692  14
   3  -2  -8 1653.21 107.090  12
   3  -2  -8 1566.29 208.394  14
   3  -2  -8 1768.76 104.574   6
   3   2  -8 1372.89 195.824  14
   3  -2  -7 7788.28 267.107  12
   3  -2  -7 8337.51 456.294  14
   3   2  -7 7074.44 421.715  14
   3  -2  -6 35027.0 898.465  13
   3  -2  -6 36129.5 912.314  12
   3  -2  -6 37241.0 1147.78  14
   3   2  -6 36503.2 1134.18  14
   3  -2  -5 36901.1 940.597  12
   3  -2  -5 39047.3 1148.06  14
   3   2  -5 38621.5 1137.68  14
   3   2  -4 6233.18 312.479  14
   3  -2  -4 5937.51 313.113  14
   3   2  -3 9929.56 399.163  14
   3  -2  -3 10207.5 409.699  14
   3   2  -2 4133.50 224.799  14
  -3   2   2 4473.63 217.021  18
  -3  -2   2 4131.05 211.959  18
   3  -2  -2 4276.24 231.892  14
  -3  -2   1 6674.02 272.993  18
  -3   2   1 6285.67 265.616  18
  -3  -2   1 6732.20 289.509  15
  -3  -2   0 135136. 3326.12   4
  -3   2   0 136949. 3339.53   4
  -3  -2   0 137005. 3319.47  15
  -3  -2  -1 213229. 5059.49   4
  -3   2  -1 210406. 5051.63   4
  -3  -2  -1 205817. 5017.81  15
  -3  -2  -2 4094.14 244.861   3
  -3   2  -2 3589.78 225.014   3
  -3  -2  -3 71392.3 1934.55   3
  -3   2  -3 70209.9 1919.66   3
  -3  -2  -3 72064.2 1726.10  10
  -3  -2  -4 738.573 119.781   3
  -3   2  -4 805.891 124.685   3
  -3  -2  -4 790.917 58.2640  11
  -3   2  -4 754.711 55.9267  11
  -3  -2  -4 781.832 65.2054  10
  -3  -2  -5 3319.69 272.675   3
  -3  -2  -5 2986.66 130.073  11
  -3   2  -5 3202.73 264.610   3
  -3  -2  -5 3085.04 141.470  10
  -3   2  -5 2954.02 129.212  11
   3  -2   6 19956.3 806.183  22
  -3  -2  -6 19713.5 542.585  11
   3   2   6 20451.8 808.168  22
  -3  -2  -6 20115.8 558.004  10
  -3   2  -6 19385.9 533.007  20
  -3   2  -6 19444.4 540.388  11
  -3  -2  -6 19057.5 808.640   3
  -3   2  -6 19619.1 810.080   3
   3  -2   7-18.8690 59.9331  22
  -3  -2  -7-41.7936 81.2899   3
  -3  -2  -7 14.3090 20.5827  20
  -3   2  -7-20.5736 73.0597   3
  -3  -2  -7 3.94509 31.0144  11
  -3   2  -7 54.4380 30.5691  11
  -3  -2  -7 70.4043 35.6350  10
  -3   2  -7 28.6775 24.4902  20
   3   2   7-18.7168 55.6102  22
   3  -2   8 442.385 127.599  22
  -3  -2  -8 374.545 126.278   3
  -3   2  -8 322.436 118.741   3
   3   2   8 314.980 113.321  22
  -3   2  -8 255.342 48.5928  20
  -3   2  -8 258.242 48.4558  11
  -3  -2  -8 413.204 60.1053  11
  -3  -2  -8 355.040 57.2078  10
  -3   2  -9 17225.3 518.009  11
  -3  -2  -9 17262.4 520.700  11
   3  -2   9 17311.7 829.886  22
   3   2   9 16551.0 815.944  22
  -3   2  -9 18319.8 553.166  10
  -3   2  -9 17201.2 844.635   3
  -3  -2  -9 17737.3 518.740  10
  -3  -2  -9 16787.2 844.324   3
  -3   2 -10 904.582 92.4086  10
  -3   2 -10 961.252 87.0866  11
  -3  -2 -10 883.011 84.4876  11
  -3   2 -11 5476.80 217.955  11
  -3   2 -11 5439.81 221.864  10
  -3  -2 -11 5515.87 220.234  11
  -3   2 -12 296.236 46.9663   5
  -3  -2 -12 339.669 48.3946   5
  -3   2 -13 108.187 26.4721   5
  -3  -2 -13 102.809 26.8681   5
   3  -3 -13 264.400 38.2162  11
   3   3 -13 239.718 36.9091  11
   3  -3 -12 10816.6 338.106  11
   3   3 -12 10743.9 333.284  11
   3  -3 -11 518.123 60.3678  11
   3   3 -11 412.973 55.9923  11
   3  -3 -10 3349.68 162.463  11
   3   3 -10 3593.63 162.828  11
   3  -3 -10 3421.51 165.348   6
   3   3 -10 3472.14 330.256  14
   3  -3 -10 4161.12 365.974  14
   3  -3  -9 3873.77 178.446   6
   3  -3  -9 3789.15 170.154  11
   3   3  -9 3742.38 166.162  11
   3  -3  -9 4132.86 191.320  12
   3  -3  -9 3361.12 323.225  14
   3   3  -9 3863.53 336.790  14
   3  -3  -8 9729.30 333.875  12
   3  -3  -8 10067.8 328.932   6
   3  -3  -8 9242.64 527.032  14
   3   3  -8 8614.55 505.601  14
   3  -3  -7 1767.39 202.747  14
   3  -3  -7 1462.08 98.1054  13
   3  -3  -7 1509.90 104.464  12
   3   3  -7 1603.89 194.194  14
   3  -3  -6 10606.5 333.417  13
   3   3  -6 10719.8 494.769  14
   3  -3  -6 10751.7 340.029  12
   3  -3  -6 10985.5 329.956   7
   3  -3  -6 10927.7 503.960  14
  -3   3   5 251.311 36.2086   9
   3  -3  -5 253.510 42.0364  13
   3  -3  -5 157.684 62.2155  14
   3  -3  -5 237.520 40.6785   7
   3   3  -5 239.351 75.5207  14
   3  -3  -5 273.206 44.4030  12
   3  -3  -4 16613.5 463.448  13
   3  -3  -4 16621.5 466.984  12
   3  -3  -4 18331.3 622.056  14
   3   3  -4 18252.2 614.687  14
  -3   3   3 795.520 95.2468  18
  -3  -3   3 809.547 94.7659  18
   3  -3  -3 840.722 103.985  14
   3   3  -3 708.961 95.9681  14
  -3   3   2 9780.05 363.976  18
  -3  -3   2 10385.6 374.240  18
   3  -3  -2 10051.3 392.264  14
   3   3  -2 10073.8 387.377  14
  -3  -3   1 15068.9 489.054  18
  -3   3   1 14973.5 484.099  18
  -3   3   0 72118.6 1868.59   4
  -3  -3   0 72640.7 1849.10   4
  -3  -3  -1 6279.27 296.046   4
  -3   3  -1 6582.40 307.349   4
  -3  -3  -2 136158. 3213.62  10
  -3  -3  -3 5958.16 207.032  10
  -3  -3  -3 5503.79 318.109   3
  -3   3  -3 5728.28 319.206   3
  -3   3  -4 5578.51 190.831  11
  -3  -3  -4 5532.68 192.831  11
  -3  -3  -4 5972.68 210.831  10
  -3  -3  -4 6095.88 350.378   3
  -3   3  -4 5654.39 337.899   3
  -3  -3  -5 22938.8 613.810  11
  -3   3  -5 22860.0 611.735  20
  -3   3  -5 23616.0 614.209  11
  -3  -3  -5 23179.9 631.553  10
  -3  -3  -5 22617.1 862.799   3
  -3   3  -5 23580.1 864.886   3
   3   3   6 184.267 79.8785  22
  -3   3  -6 87.7825 71.1621   3
  -3  -3  -6 174.098 42.5393  10
  -3  -3  -6 160.721 77.7386   3
   3  -3   6 184.606 77.7747  22
  -3  -3  -6 108.934 31.0004  11
  -3   3  -6 173.190 38.8460  11
   3  -3   7 2209.98 250.351  22
  -3   3  -7 2138.52 251.924   3
   3   3   7 2521.60 264.437  22
  -3   3  -7 2169.85 119.754  11
  -3  -3  -7 1909.28 242.334   3
  -3  -3  -7 2012.94 118.886  11
  -3  -3  -7 2144.97 125.270  10
   3  -3   8 9266.30 565.577  22
   3   3   8 10109.8 582.739  22
  -3   3  -8 10114.8 336.420  11
  -3  -3  -8 10168.7 337.389  11
  -3  -3  -8 10423.7 337.316  10
  -3   3  -8 9325.52 584.282   3
  -3  -3  -8 9378.38 589.777   3
  -3   3  -9 2728.18 144.656  11
  -3  -3  -9 2370.14 138.276  11
  -3   3  -9 2465.60 293.153   3
  -3  -3 -10 3608.57 175.917  11
  -3   3 -10 3658.07 175.157  11
  -3   3 -10 4300.28 181.305  20
  -3   3 -10 4330.13 205.100  10
  -3   3 -11 1386.47 91.1183  20
  -3   3 -11 1228.29 97.0149  10
  -3   3 -11 1409.67 96.1946   5
  -3   3 -12 1436.39 85.5578   5
  -3  -3 -12 1422.18 85.6738   5
  -3  -3 -13 1162.36 57.6343  16
  -3  -4  13 2864.53 123.889   8
  -3  -4  12 526.765 60.5984   8
   3   4 -12 307.903 44.8297  11
   3  -4 -11 7581.31 260.625  11
   3   4 -11 7652.50 259.951  11
   3  -4 -11 8360.80 281.259   6
   3  -4 -11 7750.46 236.524  16
   3  -4 -10-9.58395 30.9125   6
   3  -4 -10 13.0124 22.0642  16
   3  -4 -10 42.1571 27.5571  11
   3   4 -10 3.73744 25.5293  11
   3  -4 -10-22.1927 0.11998   3
   3   4  -9 269.908 44.6537  11
   3  -4  -9 403.209 68.0430  12
   3  -4  -9 359.332 49.3909  11
   3  -4  -9 367.706 43.0341  16
   3  -4  -9 410.826 63.9123   6
   3  -4  -9 193.256 87.1650  14
   3   4  -9 453.106 118.304  14
   3  -4  -8 15.5480 36.8082  12
   3  -4  -8 17.5887 24.6695  11
   3   4  -8 3.45502 25.1443  11
   3  -4  -8-15.0568 37.8075   6
   3  -4  -8 35.0128 52.0122  14
   3   4  -8-17.1638 47.2117  14
   3  -4  -7 10582.7 356.715  13
   3  -4  -7 11062.5 541.369  14
   3  -4  -7 10851.7 353.128   7
   3  -4  -7 11150.6 366.374  12
   3  -4  -7 10905.9 312.371  16
   3   4  -7 10137.0 520.300  14
   3  -4  -6 4933.77 200.946  13
   3  -4  -6 4620.42 197.453  12
   3  -4  -6 4643.66 191.040   7
   3  -4  -6 4618.43 310.720  14
   3   4  -6 4359.98 301.660  14
   3  -4  -5 53588.6 1329.95  13
   3  -4  -5 52272.8 1328.13  12
   3  -4  -5 51372.9 1500.05  14
   3  -4  -5 52819.7 1322.63   7
  -3  -4   5 54592.5 1312.43  17
   3   4  -5 52734.3 1502.40  14
   3  -4  -4 3004.32 139.946  13
   3  -4  -4 2864.99 207.341  14
  -3   4   4 3188.87 203.352  18
  -3  -4   4 3282.96 205.444  18
   3   4  -4 3059.86 210.071  14
   3  -4  -3 5923.04 216.586  13
  -3  -4   3 6495.44 284.675  18
   3  -4  -3 6398.29 217.676  12
   3  -4  -3 6237.51 210.079   2
  -3   4   3 6555.55 284.884  18
   3  -4  -3 6059.58 296.506  14
   3   4  -3 6401.00 300.420  14
   3  -4  -2 68.5202 33.3937   2
   3  -4  -2 51.7407 31.1833  13
   3  -4  -2 96.2570 30.5404  12
  -3  -4   2 92.6779 35.4182  18
  -3   4   2 60.5356 32.6451  18
   3  -4  -2 57.8411 38.9744  14
   3   4  -2 90.2884 41.3039  14
   3  -4  -1 9785.80 287.077  12
   3  -4  -1 9038.79 361.793  14
   3   4  -1 9031.81 355.106  14
   3  -4  -1 9417.82 289.715  13
  -3  -4   0 6117.25 327.341  15
  -3  -4  -1 81751.2 2126.56   4
  -3   4  -1 84331.8 2147.60   4
  -3  -4  -1 88480.3 2240.68  15
  -3  -4  -2 33816.7 1036.08   4
  -3   4  -2 35881.7 1054.02   4
   3  -4   2 36848.3 893.599   1
  -3  -4  -2 34382.1 910.171  10
  -3  -4  -3 727.374 51.9919   6
  -3  -4  -3 660.157 116.523  15
  -3  -4  -3 693.359 64.1930  10
  -3  -4  -4 19919.9 534.763  10
  -3   4  -4 18507.7 504.651   5
  -3  -4  -4 20070.0 757.368  15
  -3   4  -4 19031.6 712.290   3
  -3  -4  -4 18576.4 505.667   5
  -3  -4  -4 18570.8 708.465   3
   3   4   5 10862.1 518.339  22
   3  -4   5 11148.7 526.794  22
  -3  -4  -5 11068.9 334.948   5
  -3  -4  -5 11246.0 351.106  10
  -3  -4  -5 10102.5 521.153   3
  -3   4  -5 11108.6 532.950   3
  -3   4  -5 11095.5 332.573   5
   3  -4   6 3307.71 288.816  22
   3   4   6 3572.17 296.066  22
  -3   4  -6 3635.42 157.296  11
  -3  -4  -6 4020.26 172.654  10
  -3  -4  -6 3880.21 320.598   3
  -3   4  -6 3326.71 297.562   3
  -3   4  -6 3911.42 164.159  20
  -3  -4  -6 3590.41 158.048  11
   3   4   7 6280.43 427.056  22
  -3  -4  -7 6545.42 245.046  11
  -3   4  -7 6142.41 433.021   3
  -3   4  -7 7147.87 252.529  20
  -3  -4  -7 7036.71 466.564   3
   3  -4   7 6091.79 419.969  22
  -3   4  -7 6902.92 245.745  11
  -3  -4  -7 6811.95 248.222  10
  -3  -4  -8 362.823 117.740   3
  -3   4  -8 609.421 143.811   3
  -3   4  -8 453.272 59.5860  20
  -3   4  -8 372.773 54.3425  11
  -3  -4  -8 359.364 54.0115  11
  -3  -4  -8 335.510 50.5247  10
  -3  -4  -9 3058.13 156.695   5
  -3   4  -9 3238.75 158.531   5
  -3   4 -10 1363.93 95.0479  20
  -3   4 -10 1211.39 90.0334   5
  -3  -4 -10 1117.17 87.1217   5
  -3   4 -11 4834.30 179.438  20
  -3   4 -11 4266.08 189.438  10
  -3   4 -11 4284.58 169.531   5
  -3   4 -12 9.37073 21.2106  20
  -3  -4 -12 10.0993 22.1088  16
  -3  -4 -13 2155.04 75.3446  16
  -3  -5  13 105.830 25.5280   8
  -3  -5  12 4910.05 188.765   8
  -3  -5  11 1410.76 100.785   8
   3  -5 -11 1389.98 74.2902  16
   3  -5 -10 7271.62 267.640   6
   3  -5 -10 6493.06 214.977  16
   3  -5  -9 2170.78 143.164  12
   3  -5  -9 2419.32 145.112   6
   3  -5  -9 2106.66 102.173  16
   3  -5  -8 5069.34 227.816  12
   3  -5  -8 5215.56 227.955   6
   3  -5  -8 4777.07 177.135  16
   3  -5  -7 450.500 68.3793  13
   3  -5  -7 485.647 70.6571  12
   3  -5  -7 435.281 66.8854   7
   3  -5  -7 445.915 47.9806  16
   3  -5  -6 15390.2 473.281  13
   3  -5  -6 14905.6 463.211   7
  -3  -5   6 14640.1 446.367  17
   3  -5  -6 15781.4 422.504  16
   3  -5  -5 59.8818 39.9253   7
   3  -5  -5 82.4554 39.9171  12
  -3  -5   5 61.6321 43.1221  18
   3  -5  -5 86.6316 42.8636  13
   3  -5  -5 69.0039 25.8715  16
  -3  -5   5 24.7435 29.2063  17
   3  -5  -5 125.189 56.2026  14
   3  -5  -4 6188.58 235.011  13
   3  -5  -4 6248.83 229.878  12
  -3  -5   4 5857.86 277.044  18
   3  -5  -4 5461.94 289.478  14
   3  -5  -3 4923.23 199.764  13
  -3  -5   3 4822.90 183.640   8
   3  -5  -3 4993.88 193.510  12
   3  -5  -3 5083.97 191.474   2
   3  -5  -3 4599.43 241.388  14
   3  -5  -2 5779.76 216.319  13
   3  -5  -2 5814.35 208.380  12
  -3  -5   2 5592.28 197.704   8
   3  -5  -2 5650.06 206.522   2
   3  -5  -1 4240.27 165.125  12
  -3  -5   1 4086.56 154.150   8
   3  -5  -1 4368.75 168.698   2
  -3  -5   1 3915.57 149.139   1
   3  -5   0 12972.8 370.638  12
   3  -5   0 12940.1 367.495   1
  -3  -5   0 12479.7 549.788  15
   3  -5   0 12306.6 378.588  13
  -3  -5  -1 6240.52 364.657  15
   3  -5   1 5713.04 203.660   1
   3  -5   1 6122.92 216.327  13
  -3  -5  -2 38714.6 1198.69  15
   3  -5   2 36776.5 933.408   1
   3  -5   2 36652.1 942.020  13
   3  -5   3 1385.22 139.645  22
  -3   5  -3 1671.25 96.4761  20
   3  -5   3 1595.53 94.6718   1
  -3  -5  -3 1456.70 78.3802   6
  -3  -5  -3 1649.26 193.776  15
  -3  -5  -4 7705.14 349.788   4
  -3  -5  -4 8163.63 177.198   6
  -3   5  -4 8729.96 203.042  20
   3  -5   4 7304.22 327.678  22
  -3  -5  -4 9136.54 447.586  15
  -3   5  -5 172.291 39.2063  20
   3  -5   5 148.665 63.8762  22
  -3  -5  -5 232.475 96.3887  15
  -3   5  -6 272.975 45.5741  20
  -3  -5  -6 57.8271 96.9288  15
  -3   5  -7 4.22857 26.8620  20
  -3  -5  -7 41.0471 72.8807  15
  -3  -5  -8 11212.1 638.665  15
  -3   5  -8 12461.9 382.346  20
  -3  -5  -8 11359.1 355.224   5
  -3   5  -9 62.2506 35.5205  20
  -3   5 -10 4225.22 174.454  20
  -3  -5 -10 4246.14 163.665  16
  -3   5 -11 127.915 31.4754  20
  -3  -5 -11 97.0414 27.5995  16
  -3   5 -11 90.7015 34.8218  10
  -3  -5 -12 3849.49 126.796  16
  -3  -6  12 73.7446 26.0803   8
   3  -6 -11 4861.91 186.446   6
  -3  -6  11 4898.29 189.538   8
  -3  -6  10 136.259 44.5521   8
   3  -6 -10 98.5218 27.1367  16
   3  -6 -10 165.946 42.4624   6
   3  -6  -9 27.3638 42.1370  12
   3  -6  -9 52.2335 26.5642  16
   3  -6  -9-5.38016 35.2343   6
   3  -6  -8 1350.35 113.830   6
   3  -6  -8 1287.19 81.1487  16
   3  -6  -7 885.598 94.9095  13
  -3  -6   7 737.356 80.4930   8
   3  -6  -7 708.182 86.0630   7
   3  -6  -7 704.108 63.1495  16
   3  -6  -6 258.625 58.8705  13
   3  -6  -6 236.910 57.8710   7
   3  -6  -6 222.728 56.8273  12
  -3  -6   6 266.287 49.9335  17
   3  -6  -6 376.947 47.3345  16
  -3  -6   6 204.816 49.4054   8
   3  -6  -5 27719.7 776.827  13
  -3  -6   5 28455.3 759.349   8
   3  -6  -5 27864.8 766.675  12
   3  -6  -5 27322.4 768.548   7
  -3  -6   5 27391.5 745.015  17
   3  -6  -5 27841.1 719.705  16
   3  -6  -4 1910.13 126.752  13
  -3  -6   4 2001.69 118.308   8
   3  -6  -4 1960.72 122.537  12
   3  -6  -3 38651.4 1032.42  13
  -3  -6   3 40079.0 1011.78   8
   3  -6  -3 38565.3 1015.37  12
  -3  -6   3 39602.8 1001.21  17
   3  -6  -3 39866.5 1017.22   2
   3  -6  -2 3582.82 163.969  12
  -3  -6   2 3955.56 165.996   8
   3  -6  -2 3773.64 171.016   2
  -3  -6   2 3897.32 157.912  17
  -3  -6   2 4082.59 165.282   1
   3  -6  -1 16064.6 483.584  13
   3  -6  -1 16404.9 465.733  12
  -3  -6   1 15947.3 449.823   1
   3  -6  -1 16041.6 472.352   2
  -3  -6   1 16724.9 453.022  17
   3  -6   0 12945.1 238.713  12
   3  -6   0 13198.2 275.860  13
   3  -6   1 8191.70 263.327  12
   3  -6   1 8156.02 271.953   1
  -3  -6  -1 8435.38 463.866  15
   3  -6   1 8271.58 287.242  13
   3  -6   2 5373.48 162.747   1
   3  -6   2 5243.78 171.085  13
   3  -6   2 5213.86 143.738  12
  -3  -6  -2 4803.10 334.530  15
  -3   6  -3 2927.85 139.141  20
  -3  -6  -3 2617.01 119.355  16
  -3  -6  -3 2859.06 274.192  15
   3  -6   3 2758.55 137.085   1
   3  -6   3 2917.01 141.971  13
  -3   6  -4 5016.66 200.221  20
   3  -6   4 5244.19 206.208   1
  -3  -6  -4 5318.85 186.612  16
  -3  -6  -4 4664.85 362.383  15
   3  -6   4 5111.48 204.389  13
  -3  -6  -5 5388.92 398.915  15
   3  -6   5 5614.00 218.984   1
  -3   6  -5 5556.02 215.042  20
  -3  -6  -5 5447.05 197.279  16
   3  -6   5 5437.44 212.524  13
  -3   6  -6 2087.39 119.638  20
   3  -6   6 2198.78 127.158   1
  -3  -6  -6 1983.11 248.689  15
  -3  -6  -6 2091.17 108.801  16
   3  -6   6 1976.67 114.879  13
  -3   6  -7 6251.83 237.748  20
  -3  -6  -7 6615.15 224.884  16
  -3  -6  -7 6401.45 455.048  15
   3  -6   7 5942.22 221.519  13
   3  -6   7 6303.43 241.229   1
  -3   6  -8 3698.16 168.663  20
  -3  -6  -8 3982.77 158.044  16
  -3   6  -9 11886.1 359.800  20
   3  -6   9 10966.6 348.228   1
  -3  -6  -9 11900.6 344.465  16
  -3   6 -10 982.851 70.7121  20
  -3  -6 -10 1020.33 68.0200  16
  -3   6 -11 1670.51 80.1735  20
  -3  -6 -11 1654.12 76.6913  16
  -3   6 -11 1593.09 91.5975  10
  -3  -7  11 421.203 47.9747   8
   3  -7 -11 419.893 45.9719   6
  -3  -7  10 4539.30 188.959   8
   3  -7 -10 5012.57 195.728   6
   3  -7  -9 14.5527 31.2941   6
   3  -7  -8 4441.80 206.840  12
  -3  -7   8 3877.69 190.060   8
   3  -7  -8 4530.36 209.646   6
  -3  -7   7 16410.3 509.960   8
   3  -7  -7 17328.0 524.084   7
   3  -7  -7 16658.5 521.420  12
   3  -7  -6 11282.5 397.589  13
  -3  -7   6 10915.9 370.299   8
   3  -7  -6 10659.6 379.754   7
  -3  -7   6 11096.3 364.913  17
   3  -7  -6 11692.4 387.750  12
   3  -7  -5 1491.54 118.521   7
   3  -7  -5 1282.07 113.105  13
   3  -7  -5 1458.91 112.799  12
  -3  -7   5 1488.41 108.328   8
   3  -7  -4 85.6560 51.3473  13
   3  -7  -4 62.9131 42.1531  12
  -3  -7   4 137.561 43.7475   1
  -3  -7   4 98.0447 39.8244  17
   3  -7  -4 69.1725 47.8522   7
  -3  -7   4 111.793 38.1444   8
   3  -7  -3 20488.3 584.703  12
  -3  -7   3 20242.2 584.887   8
  -3  -7   3 20320.9 574.278  17
  -3  -7   3 20614.5 579.173   1
   3  -7  -3 20437.5 589.018   2
   3  -7  -2 5755.91 242.613  13
  -3  -7   2 5801.37 217.262   1
   3  -7  -2 5554.59 219.116  12
   3  -7  -2 5367.56 225.115   2
  -3  -7   2 5840.18 217.643  17
   3  -7  -1 251.563 58.9087   2
   3  -7  -1 321.729 61.4192  13
  -3  -7   1 359.690 49.2097   1
   3  -7  -1 311.764 50.1137  12
  -3  -7   1 357.302 49.3876  17
   3  -7   0 14064.2 436.646  13
   3  -7   0 13418.5 398.231  12
   3  -7   0 13433.6 422.352   2
  -3  -7   0 13618.8 396.577  17
   3  -7   1 1367.66 106.411  13
  -3  -7  -1 1488.74 89.6368  17
  -3   7  -2 40309.3 1045.90  20
   3  -7   2 40828.7 1048.99   1
  -3  -7  -2 40388.6 1367.20  15
   3  -7   2 41550.9 1068.41  13
  -3  -7  -3 2462.59 117.532  16
  -3  -7  -3 2394.63 264.688  15
   3  -7   3 2403.16 132.897   1
  -3   7  -3 2365.35 129.319  20
   3  -7   3 2451.97 137.125  13
   3  -7   4 22611.8 630.187   1
  -3  -7  -4 23191.3 931.830  15
  -3   7  -4 22520.0 624.086  20
  -3  -7  -4 22124.0 602.088  16
   3  -7   4 22615.3 629.945  13
   3  -7   5 167.823 42.9675  13
   3  -7   5 144.191 44.3183   1
  -3   7  -5 160.736 42.0770  20
  -3  -7  -5 178.661 38.0737  16
  -3  -7  -5 139.734 86.8985  15
   3  -7   6 35.7383 31.0916  13
  -3   7  -6 48.7054 30.2384  20
  -3  -7  -6 3.33583 28.0381  16
  -3  -7  -6 20.0907 84.4167  15
   3  -7   6 25.8450 35.5498   1
  -3   7  -7 2179.89 120.346  20
  -3  -7  -7 1891.60 105.189  16
   3  -7   7 2073.39 121.392   1
  -3   7  -8 492.484 56.4316  20
  -3  -7  -8 503.326 53.3821  16
   3  -7   8 508.507 59.8003   1
  -3   7  -9 674.768 58.1971  20
  -3  -7  -9 526.183 50.5136  16
  -3   7 -10 260.570 33.7013  20
  -3  -7 -10 263.455 32.8408  16
  -3   7 -11 145.618 19.0234  20
   3  -8 -10 192.210 33.9574   6
  -3  -8  10 190.772 35.7288   1
  -3  -8   9 335.598 49.8267   1
   3  -8  -9 386.576 53.4442   6
  -3  -8   8 163.418 42.2279   8
  -3  -8   8 123.467 40.6331   1
   3  -8  -8 142.919 43.9120   6
   3  -8  -7 4398.82 196.645  12
  -3  -8   7 4099.43 187.764   8
   3  -8  -7 4210.02 195.719   7
  -3  -8   7 3959.94 182.854   1
   3  -8  -6 541.821 72.5410  12
   3  -8  -6 534.249 81.9461  13
  -3  -8   6 511.460 68.7528   8
   3  -8  -6 467.308 74.6697   7
  -3  -8   6 540.254 67.6065  17
  -3  -8   6 622.722 74.6430   1
   3  -8  -5 18722.7 561.741   7
   3  -8  -5 17923.0 545.756  12
   3  -8  -5 18301.2 572.673  13
  -3  -8   5 18833.7 544.489   1
   3  -8  -4 778.338 80.7018  12
   3  -8  -4 748.299 89.5631   7
  -3  -8   4 851.678 80.6117  17
  -3  -8   4 692.751 77.4301   1
   3  -8  -3 5663.38 249.136  13
   3  -8  -3 5808.56 225.330  12
  -3  -8   3 5422.09 218.542   1
  -3  -8   3 5389.41 221.621  17
   3  -8  -3 5365.97 229.817   2
  -3  -8   2 662.672 68.3218   1
   3  -8  -2 729.297 86.8401  13
   3  -8  -2 642.354 80.7708   2
   3  -8  -2 623.692 67.0496  12
  -3  -8   2 615.417 67.2633  17
   3  -8  -1 5262.97 235.680  13
   3  -8  -1 5344.23 203.813  12
   3  -8  -1 5331.40 226.167   2
  -3  -8   1 5835.96 217.505  17
   3  -8   0 14488.4 453.912  13
   3  -8   0 13362.8 436.406   2
  -3  -8   0 14240.0 417.735  17
   3  -8   1 217.445 55.2325  13
  -3  -8  -1 193.639 38.2128  17
   3  -8   1 160.415 56.2437   2
   3  -8   2 666.015 76.6066  13
  -3   8  -2 710.081 70.4295  20
   3  -8   3 10973.5 362.017  13
   3  -8   3 11432.6 360.313   1
  -3   8  -3 11069.7 354.220  20
   3  -8   4 12833.5 391.018  13
  -3   8  -4 12259.4 386.383  20
   3  -8   4 13105.8 397.277   1
  -3  -8  -4 11651.8 631.309  15
   3  -8   5 13810.7 410.658   1
  -3   8  -5 14097.4 407.659  20
   3  -8   6 2653.14 134.494   1
  -3   8  -6 2646.69 129.243  20
  -3   8  -7 2054.90 105.767  20
   3  -8   7 1730.12 100.973   1
  -3  -8  -7 1763.69 94.6026  16
  -3   8  -8 32.3357 22.4663  20
   3  -8   8 66.4487 27.2475   1
  -3   8  -9 52.0469 20.6373  20
  -3   8 -10 1.12555 9.70846  20
  -3  -9   8 127.058 32.9665   1
  -3  -9   7 1152.76 80.8777   1
  -3  -9   6 4046.64 171.139   1
   3  -9  -6 4204.92 187.617   7
   3  -9  -5 1302.04 93.0965  12
   3  -9  -5 1220.81 103.150   7
  -3  -9   5 1505.18 99.3635   1
   3  -9  -4 17368.0 521.688   7
   3  -9  -4 17197.1 531.305  13
  -3  -9   4 17143.7 489.872   1
   3  -9  -4 16136.8 482.966  12
  -3  -9   4 17672.8 508.540  17
   3  -9  -3 879.336 72.8255  12
   3  -9  -3 1063.79 101.408  13
  -3  -9   3 1043.64 88.8503  17
   3  -9  -3 1047.28 102.426   7
   3  -9  -2 20433.0 613.010  13
  -3  -9   2 20867.0 586.635  17
   3  -9  -2 20535.7 594.467   2
   3  -9  -1 256.454 58.3860  13
   3  -9  -1 173.959 59.0525   2
  -3  -9   1 221.838 46.2418  17
   3  -9   0 1117.34 98.2470  13
   3  -9   0 976.169 94.5704   2
  -3  -9   0 1154.27 85.3133  17
   3  -9   1 909.250 85.5955  13
  -3   9  -1 926.721 78.7859  20
   3  -9   1 782.362 86.3700   2
  -3  -9  -1 806.872 68.9878  17
   3  -9   2 18.0038 46.0498   2
   3  -9   2 21.3426 35.5518  13
  -3   9  -2 23.5245 28.8754  20
   3  -9   3 1038.34 81.8640  13
  -3   9  -3 1127.41 82.5935  20
   3  -9   3 1009.91 92.1022   2
  -3   9  -4 5559.48 204.992  20
  -3   9  -5 75.1684 27.7977  20
   3  -9   5 142.130 31.8180  17
  -3   9  -6 3551.11 141.022  20
  -3   9  -7 128.242 27.1321  20
  -3   9  -8 4493.44 143.584  20
   3 -10  -7 787.845 60.0843   6
   3 -10  -6 921.184 71.9835   6
   3 -10  -5 5649.31 214.656   7
   3 -10  -4 172.383 47.1842   7
  -3 -10   4 185.787 42.2822  17
   3 -10  -3 504.051 66.4643  13
  -3 -10   3 478.910 57.5674  17
   3 -10  -2 121.817 45.1350  13
  -3 -10   2 140.085 37.5299  17
   3 -10  -1 574.674 69.5166  13
  -3  10   1 816.401 70.8384  20
  -3 -10   1 603.464 60.2323  17
   3 -10  -1 593.295 69.7672   2
   3 -10   0 340.650 53.7458  13
   3 -10   0 261.947 53.4789   2
  -3  10   0 355.689 48.4817  20
  -3 -10   0 305.535 44.0538  17
   3 -10   1 426.755 54.5319  13
   3 -10   1 411.237 58.8346   2
  -3  10  -1 383.577 48.9874  20
  -3  10  -2 1606.90 92.4431  20
   3 -10   2 1594.05 102.483   2
  -3  10  -3 12083.1 355.253  20
   3 -10   3 12616.0 373.220   2
  -3  10  -4 342.384 40.8323  20
   3 -10   4 455.336 57.1529   2
   3 -10   4 382.244 42.9934  17
  -3  10  -5 2090.20 90.7355  20
   3 -10   5 2065.20 104.145   2
   3 -10   5 1870.48 83.7394  17
   3 -10   6 54.4222 28.5301   2
  -3  10  -6 65.5418 18.8316  20
  -3  11   6 1822.60 65.6290  20
  -3  11   5 58.9796 17.3400  20
  -3  11   4 2736.43 104.737  20
  -3  11   3 625.540 47.4246  20
  -3  11   2 1271.53 71.1173  20
   3 -11  -1 180.574 38.6061   7
  -3  11   1 130.184 27.5882  20
  -3  11   0 672.872 50.4046  20
   3 -11   0 656.261 61.2742   7
   3 -11   1-15.8229 30.9178   2
   3 -11   1 8.81055 26.5887   7
  -3  11  -1 6.33686 18.3733  20
   3 -11   2 3321.33 130.308   2
   3 -11   2 3282.99 124.575  17
  -3  11  -2 3038.24 115.516  20
   3 -11   3 46.7674 26.7323   2
  -3  11  -3 54.0981 17.8242  20
   3 -11   3 64.3539 21.6094  17
  -3  11  -4 2092.39 74.7002  20
   3 -11   4 1868.92 74.9722  17
   3 -12  -2 233.808 23.2810  17
   3 -12   0 100.368 18.3045  17
   3 -12   1 781.255 41.5786  17
   4   0 -14 1103.80 67.9148  11
   4   0 -13-13.9075 25.3050  11
   4   0 -12 6142.73 235.182  11
   4   0 -11 18.8083 31.6840  11
   4   0 -10 1886.58 261.739  14
   4   0  -9 67.0525 71.0068  14
   4   0  -8 36726.4 1299.33  14
   4   0  -7 8.94680 25.2850  12
   4   0  -7 17.4333 61.9072  14
   4   0  -6 26.9271 22.6314  12
   4   0  -6-46.1348 79.1373  14
  -4   0   5 18.6606 23.1687   9
   4   0  -5 9.87290 21.4717  12
   4   0  -5 13.6798 46.0861  14
  -4   0   4 76083.7 1842.34   9
   4   0  -4 79259.8 2089.05  14
  -4   0   3 91.6750 28.9154   9
  -4   0   3 136.460 54.1086  18
   4   0  -3 110.305 61.9783  14
  -4   0   2 7491.99 335.554  18
  -4   0   1 16.1616 37.4157  18
  -4   0   1 9.70984 37.7726   4
  -4   0   0 1768.63 156.429   4
  -4   0   0 1021.71 95.9446  15
  -4   0  -1 107.710 52.7725   4
  -4   0  -1 96.6172 36.7366  15
  -4   0  -2 41701.3 1111.62  15
  -4   0  -2 41042.0 1032.85  10
  -4   0  -2 41358.4 1015.63   5
  -4   0  -3 234.883 77.6373   3
  -4   0  -3 171.823 40.1094  10
  -4   0  -3 157.754 33.4090   5
  -4   0  -4 64775.6 1576.23  11
  -4   0  -4 64959.7 1873.24   3
  -4   0  -5 17.2313 47.4015   3
  -4   0  -5 31.2473 27.0192  11
  -4   0  -6 14131.3 610.366   3
  -4   0  -6 15511.6 323.766  10
  -4   0  -6 14137.8 271.045  11
  -4   0  -7 22.4421 61.7303   3
  -4   0  -7 30.6823 25.6814  20
   4   0   7 21.3032 58.5977  22
  -4   0  -7 13.3254 29.5093  11
  -4   0  -7-27.8827 39.1075  10
   4   0   8 2106.91 269.706  22
  -4   0  -8 2226.38 134.949  11
  -4   0  -8 2457.74 152.606  10
  -4   0  -8 2498.53 299.761   3
  -4   0  -8 2314.57 121.669  20
  -4   0  -9 50.6737 69.6932   3
   4   0   9 116.436 86.7314  22
  -4   0  -9 26.4398 26.8270  20
  -4   0  -9-20.1366 37.4992  11
  -4   0  -9 17.2008 39.6907  10
  -4   0 -10 6022.60 244.826   5
  -4   0 -10 5823.27 241.967  10
  -4   0 -11-8.48365 34.3495   5
  -4   0 -12 1791.52 99.8776   5
   4  -1 -14 562.921 47.2258  11
   4   1 -14 536.989 46.3317  11
   4  -1 -13 846.952 69.4740  11
   4   1 -13 729.223 65.0105  11
   4  -1 -12 42.3002 34.6212  11
   4   1 -12 107.701 37.5397  11
   4   1 -11 14739.5 451.083  11
   4  -1 -10 2407.31 292.951  14
   4   1 -10 2305.48 282.872  14
   4  -1  -9 3691.32 167.959  12
   4   1  -9 3407.75 336.592  14
   4  -1  -9 4074.23 368.323  14
   4  -1  -8 368.083 55.1255  12
   4  -1  -8 460.528 129.423  14
   4   1  -8 234.681 105.638  14
   4  -1  -7 26838.1 709.747  12
   4  -1  -7 25891.9 990.306  14
   4   1  -7 27162.1 993.611  14
  -4   1   6 31.1471 24.8885   9
   4  -1  -6 19.2502 26.2329  12
   4   1  -6-15.1368 81.5198  14
  -4   1   5 18552.6 504.116   9
   4  -1  -5 18125.1 499.431  12
   4   1  -5 18484.8 717.219  14
  -4   1   4 1010.26 69.5015   9
   4  -1  -4 985.868 68.2062  12
   4   1  -4 1058.67 137.520  14
  -4  -1   3 29667.8 765.883   9
  -4   1   3 30963.8 923.823  18
   4   1  -3 32119.0 974.204  14
  -4   1   2 6305.10 299.945  18
  -4   1   1 3623.47 215.507  18
  -4   1   1 3674.20 239.013   4
  -4  -1   1 2958.35 215.034   4
  -4   1   0 371.633 82.6865   4
  -4  -1   0 402.103 85.8085   4
  -4  -1   0 399.536 69.8639  15
  -4  -1  -1 14902.3 582.715   4
  -4   1  -1 15869.1 593.434   4
  -4   1  -1 15490.5 455.322  15
  -4  -1  -1 15393.9 516.402  15
  -4  -1  -2 175.318 31.1951   5
  -4   1  -2 238.816 33.4124   5
  -4   1  -2 246.573 43.2867  15
  -4  -1  -2 201.895 57.3863  15
  -4  -1  -2 205.015 38.4169  10
  -4  -1  -3 21519.6 585.357  10
  -4  -1  -3 22345.5 571.842   5
  -4   1  -3 21143.8 566.899   5
  -4  -1  -3 19708.0 766.690   3
  -4   1  -3 20954.8 775.434   3
  -4  -1  -4 136.761 68.2769   3
  -4   1  -4 29.9920 53.2792   3
  -4  -1  -4 82.8154 32.8267   5
  -4   1  -4 68.8469 31.0833   5
  -4   1  -5 45303.4 1152.79  11
  -4   1  -5 45491.7 1134.38  20
  -4  -1  -5 45995.5 1153.84  11
  -4  -1  -5 48231.0 1183.54  10
  -4  -1  -5 42708.2 1447.12   3
  -4   1  -5 47882.1 1481.39   3
  -4  -1  -6 261.033 98.2853   3
  -4   1  -6 397.845 113.902   3
  -4   1  -6 349.442 51.2317  11
  -4  -1  -6 320.605 50.3146  11
  -4   1  -6 375.935 64.8615  10
  -4  -1  -6 328.320 58.3212  10
  -4   1  -6 359.457 45.4451  20
   4   1   7 3661.64 354.552  22
  -4  -1  -7 3797.78 155.514  20
   4  -1   7 3075.00 322.401  22
  -4  -1  -7 3889.36 177.547  11
  -4   1  -7 3637.38 161.218  20
  -4   1  -7 3881.98 176.931  11
  -4   1  -7 3741.67 195.323  10
  -4  -1  -7 4107.03 195.513  10
  -4  -1  -7 3458.83 348.715   3
  -4   1  -7 3427.34 345.737   3
  -4  -1  -8 221.310 103.389   3
  -4   1  -8 243.557 105.995   3
   4   1   8 183.133 106.057  22
   4  -1   8 224.942 107.235  22
  -4  -1  -8 166.097 35.3914  20
  -4   1  -8 172.546 40.5380  20
  -4   1  -8 135.582 46.6132  11
  -4  -1  -8 146.593 43.3725  11
  -4   1  -8 173.805 53.9747  10
  -4  -1  -8 153.086 49.0523  10
   4   1   9 2628.58 304.872  22
   4  -1   9 2710.59 303.105  22
  -4   1  -9 2814.97 140.168  20
  -4   1  -9 2553.76 148.852  11
  -4  -1  -9 2581.89 149.954  11
  -4   1  -9 3135.56 172.539  10
  -4  -1  -9 3038.01 164.971  10
  -4  -1  -9 2329.33 300.890   3
  -4   1  -9 2607.82 312.410   3
  -4   1 -10 360.170 50.3752  20
  -4  -1 -10 522.190 66.2028  10
  -4   1 -10 442.966 67.1030  10
  -4   1 -10 324.188 59.2423   5
  -4   1 -11 2788.98 141.009  10
  -4   1 -11 2761.79 142.733   5
  -4  -1 -11 2974.18 147.197   5
  -4   1 -12 269.261 40.7134   5
  -4  -1 -12 292.505 41.9834   5
  -4  -2  14 241.697 28.4673  21
  -4   2  14 207.414 25.8171  21
   4  -2 -13 183.645 35.0618  11
   4   2 -13 252.543 38.9355  11
   4  -2 -12 5882.92 222.008  11
   4   2 -12 5988.16 220.782  11
   4   2 -11 1816.52 114.302  11
   4  -2 -11 1931.51 118.561  11
   4  -2 -10 3930.34 181.173  12
   4  -2 -10 3865.31 363.978  14
   4   2 -10 3243.30 327.254  14
   4  -2  -9 153.926 43.6428  12
   4  -2  -9 177.992 99.9961  14
   4   2  -9 106.675 83.0628  14
   4  -2  -8 17051.9 497.723  12
   4  -2  -8 16227.5 475.985   6
   4  -2  -8 17509.3 782.496  14
   4   2  -8 15924.2 749.497  14
   4  -2  -7 1946.03 115.899  12
   4   2  -7 1763.52 214.067  14
   4  -2  -7 1980.53 228.964  14
  -4   2   6 3443.78 151.274   9
   4  -2  -6 3765.03 162.326  12
   4  -2  -6 3409.88 287.217  14
   4   2  -6 3372.58 278.287  14
  -4   2   5 164.308 34.3609   9
   4  -2  -5 177.177 35.3104  13
   4  -2  -5 141.160 38.0589  12
   4  -2  -5 13.8725 62.3908  14
   4   2  -5 132.875 71.6276  14
   4  -2  -4 44872.1 1131.78  13
   4  -2  -4 45320.8 1144.49  12
   4   2  -4 47882.8 1367.14  14
  -4  -2   4 50938.8 1348.39  18
  -4   2   4 48495.6 1331.56  18
   4  -2  -4 47907.8 1377.07  14
  -4   2   4 45388.3 1141.42   9
  -4  -2   3 153.838 30.9408   9
   4  -2  -3 125.333 35.0544  12
  -4   2   3 118.220 56.0335  18
  -4  -2   3 203.259 64.0432  18
   4  -2  -3 166.905 68.5201  14
   4   2  -3 139.690 63.9378  14
  -4  -2   2 26206.3 815.830  18
  -4   2   2 25345.1 803.990  18
   4   2  -2 27663.4 862.971  14
   4  -2  -2 26611.1 863.685  14
  -4  -2   1 4743.79 254.944  18
  -4   2   1 4534.43 246.689  18
  -4  -2   0 33663.0 1023.91   4
  -4   2   0 34981.4 1036.82   4
  -4  -2   0 34450.2 1000.86  15
  -4  -2   0 33801.5 858.417  10
  -4  -2  -1 17457.4 631.776   4
  -4   2  -1 17386.2 630.388   4
  -4  -2  -1 16334.9 580.717  15
  -4  -2  -1 16152.6 458.559  10
  -4  -2  -1 16794.3 441.008   5
  -4   2  -1 16363.8 438.444   5
  -4  -2  -2 25462.0 857.906   4
  -4   2  -2 24538.9 832.179   4
  -4  -2  -2 24804.2 784.064  15
  -4  -2  -2 23349.6 629.393  10
  -4  -2  -2 24024.4 611.386   5
  -4   2  -2 22561.3 605.449   5
  -4  -2  -3 24269.9 803.147  15
  -4  -2  -3 24157.9 625.815   5
  -4   2  -3 23338.4 620.579   5
  -4  -2  -4 2914.01 144.050  10
  -4  -2  -4 3020.00 134.567   5
  -4   2  -4 2915.12 131.807   5
  -4  -2  -4 2631.44 250.515   3
  -4   2  -4 2837.91 254.480   3
  -4  -2  -5 179.455 80.6972   3
  -4   2  -5 228.917 86.2767   3
  -4   2  -5 201.820 35.7885  20
  -4   2  -5 124.318 34.2915  11
  -4  -2  -5 148.330 37.8673  11
  -4  -2  -5 179.244 46.5494  10
  -4  -2  -5 161.099 43.0733   5
  -4   2  -5 172.459 41.3807   5
  -4   2  -6 25400.6 367.934  11
  -4   2  -6 26258.3 346.637  20
  -4  -2  -6 24497.9 363.108  11
  -4  -2  -6 27078.1 421.269  10
  -4  -2  -6 24114.3 810.011   3
  -4   2  -6 25171.5 816.209   3
  -4  -2  -7 204.620 102.144   3
  -4   2  -7 201.976 100.825   3
   4   2   7 152.102 94.5248  22
   4  -2   7 105.034 88.2886  22
  -4   2  -7 118.876 32.5772  20
  -4   2  -7 76.4424 38.5114  11
  -4  -2  -7 22.8031 35.1714  11
  -4  -2  -7 101.356 45.6688  10
   4   2   8 2574.32 305.099  22
   4  -2   8 2986.53 315.700  22
  -4   2  -8 3642.81 176.281  11
  -4  -2  -8 3404.34 173.064  11
  -4   2  -8 3540.43 191.077  10
  -4   2  -8 3625.64 164.251  20
  -4  -2  -8 3963.32 191.358  10
  -4  -2  -8 2932.12 333.358   3
  -4   2  -8 3126.46 341.483   3
  -4  -2  -9 24.8091 73.8266   3
  -4   2  -9 195.384 95.0971   3
   4   2   9 93.2708 69.4032  22
   4  -2   9 200.431 90.2643  22
  -4   2  -9 216.223 45.7736  20
  -4   2  -9 202.290 55.2524  10
  -4  -2  -9 197.822 49.1761  10
  -4  -2  -9 231.822 54.1464   5
  -4   2  -9 173.559 48.7239   5
  -4   2 -10-3.71576 26.3899  20
  -4   2 -10 21.0018 36.3452  10
  -4   2 -10 4.56934 35.9179   5
  -4  -2 -10-4.63352 36.0488   5
  -4   2 -11 116.505 39.6769   5
  -4  -2 -11 155.817 43.1814   5
  -4   2 -11 82.2738 28.9523  20
  -4   2 -11 138.225 41.4238  10
  -4   2 -12 1361.43 79.7819   5
  -4  -2 -12 1372.02 80.6617   5
   4  -3 -13 3632.42 138.060  11
   4   3 -13 3557.89 136.131  11
   4  -3 -12 1395.32 88.3244  11
   4   3 -12 1312.31 85.2416  11
   4  -3 -11 13497.5 410.659  11
   4   3 -11 13365.1 405.846  11
   4  -3 -10 1752.13 114.779  12
   4   3 -10 1432.95 93.8293  11
   4  -3 -10 1579.48 98.4474  11
   4  -3 -10 1653.59 99.4815   6
   4   3 -10 1313.06 200.083  14
   4  -3  -9 341.893 61.9522  12
   4  -3  -9 274.528 49.4605   6
   4  -3  -9 254.132 98.2983  14
   4   3  -9 383.325 120.082  14
   4  -3  -8 1700.01 120.056  12
   4  -3  -8 1727.49 113.070   6
   4  -3  -8 1823.79 234.661  14
   4   3  -8 1553.54 220.496  14
   4  -3  -7 1066.38 87.0491  13
   4  -3  -7 1236.81 99.0941  12
   4  -3  -7 1302.72 185.229  14
   4   3  -7 1107.60 168.527  14
   4  -3  -6 1802.71 109.241  13
  -4   3   6 1896.03 105.049   9
   4  -3  -6 1836.20 114.793  12
   4  -3  -6 1834.72 103.772   7
   4  -3  -6 1541.37 190.518  14
   4   3  -6 1764.89 198.691  14
  -4   3   5 12064.8 361.654   9
   4  -3  -5 12134.7 369.276  13
   4  -3  -5 11333.5 537.828  14
   4  -3  -5 12314.8 378.949  12
   4  -3  -5 12157.0 358.080   7
  -4   3   5 12665.4 526.529  18
  -4  -3   5 13222.7 534.761  18
   4   3  -5 12422.9 544.822  14
  -4   3   4 223.803 38.9562   9
   4  -3  -4 206.136 40.6925  13
   4  -3  -4 242.442 45.7482  12
  -4   3   4 226.324 68.5074  18
   4  -3  -4 112.229 57.9293  14
   4   3  -4 202.395 75.7760  14
  -4  -3   4 176.788 63.0645  18
   4  -3  -3 82085.1 1972.78  12
   4  -3  -3 83478.1 2184.73  14
  -4   3   3 82899.0 2129.30  18
  -4  -3   3 82990.1 2132.39  18
   4   3  -3 83286.1 2167.83  14
   4  -3  -3 79694.7 1966.85  13
  -4  -3   2 12852.9 473.599  18
  -4   3   2 12289.8 463.150  18
   4  -3  -2 12387.7 499.704  14
   4   3  -2 12480.3 495.844  14
   4  -3  -2 11820.5 353.782  13
   4  -3  -1 91610.4 2188.60  13
  -4   3   0 6535.49 350.155   4
  -4  -3   0 7502.02 357.290   4
  -4  -3   0 6958.22 352.762  15
  -4  -3   0 6766.12 230.827  10
  -4  -3  -1 12668.1 509.447   4
  -4   3  -1 11962.0 500.908   4
  -4  -3  -1 12078.6 505.009  15
  -4  -3  -1 12150.5 363.950  10
  -4  -3  -1 12208.3 338.581   5
  -4   3  -1 12009.6 338.154   5
  -4  -3  -2 136.697 28.7198   5
  -4   3  -2 165.556 29.1190   5
  -4   3  -2 224.387 75.4421   4
  -4  -3  -2 35.3055 39.7555  15
  -4  -3  -2 76.5203 57.3611   4
  -4   3  -3 133.893 31.1460   5
  -4  -3  -3 156.358 73.2171  15
  -4  -3  -3 3.89852 28.8553  10
  -4   3  -4 10519.1 316.638  20
  -4  -3  -4 11009.5 517.758  15
  -4  -3  -4 10330.0 321.205   5
  -4   3  -4 10437.0 320.403   5
  -4  -3  -4 10395.2 342.976  10
  -4   3  -5 10955.2 341.475  20
  -4  -3  -5 11772.9 561.160  15
  -4  -3  -5 11374.7 353.467   5
  -4   3  -5 11499.0 352.241   5
  -4  -3  -5 11783.8 375.905  10
  -4  -3  -5 10728.0 574.327   3
  -4   3  -5 10739.2 567.116   3
   4  -3   6 152.351 96.0081  22
  -4  -3  -6 369.878 120.198   3
  -4   3  -6 444.667 122.518   3
   4   3   6 259.140 105.331  22
  -4   3  -6 360.915 50.5108  20
  -4  -3  -6 498.540 67.4742  10
  -4  -3  -6 351.439 54.6571   5
  -4   3  -6 382.201 56.9948   5
  -4  -3  -7 1600.05 244.458   3
  -4   3  -7 1595.92 243.145   3
   4  -3   7 1480.03 226.634  22
  -4   3  -7 2110.93 120.024  20
  -4  -3  -7 2136.57 127.909   5
  -4   3  -7 2015.51 123.885   5
  -4  -3  -7 2150.72 135.314  10
   4   3   7 1768.73 249.496  22
  -4  -3  -8 142.130 96.0383   3
  -4   3  -8 163.044 94.4358   3
   4   3   8 155.702 82.9903  22
   4  -3   8 210.131 100.234  22
  -4   3  -8 251.132 48.8701  20
  -4  -3  -8 197.154 52.8766  10
  -4  -3  -8 245.646 52.9504   5
  -4   3  -8 227.026 53.8687   5
  -4   3  -9 6607.57 277.643  10
  -4   3  -9 6591.01 254.702   5
  -4  -3  -9 6481.85 254.222   5
  -4  -3  -9 6501.81 248.878  10
  -4   3  -9 6810.03 247.577  20
  -4   3 -10 1221.52 84.4005  20
  -4   3 -10 1095.28 97.0322  10
  -4   3 -10 1001.30 84.9157   5
  -4  -3 -10 889.785 81.8935   5
  -4   3 -11 4580.63 187.899  10
  -4   3 -11 4391.12 173.539   5
  -4  -3 -11 4198.28 171.402   5
  -4  -3 -12 479.238 36.3681  16
  -4  -4  13 51.7439 24.3365   8
  -4   4  12 3562.35 122.738  21
   4   4 -12 2917.75 124.931  11
   4  -4 -11 88.7191 31.5947  11
   4   4 -11 73.4167 29.4137  11
   4  -4 -11 117.517 36.0114   6
   4  -4 -10 4087.98 193.704  12
   4  -4 -10 3662.24 163.189  11
   4   4 -10 3559.32 159.866  11
   4  -4 -10 3894.46 176.246   6
   4   4  -9 520.403 58.0598  11
   4  -4  -9 584.720 75.1875  12
   4  -4  -9 541.773 59.6895  11
   4  -4  -9 519.486 66.4638   6
   4  -4  -8 3353.10 176.230  12
   4  -4  -8 3458.86 315.047  14
   4  -4  -7 772.355 81.6404  13
   4  -4  -7 818.466 86.2276  12
   4  -4  -7 821.646 78.2792   7
  -4   4   7 952.272 142.487  18
  -4  -4   7 862.804 144.384  18
   4  -4  -7 928.614 156.814  14
   4   4  -7 648.846 136.020  14
   4  -4  -6 7604.37 279.340  13
   4  -4  -6 7722.91 286.737  12
   4  -4  -6 7711.15 272.404   7
  -4   4   6 7931.37 414.797  18
  -4  -4   6 8700.96 429.952  18
   4  -4  -6 7540.15 431.418  14
   4   4  -6 7748.23 433.137  14
  -4   4   5 30.2311 23.8578   9
   4  -4  -5-8.42406 36.3320  13
   4  -4  -5 13.1229 36.4302  12
   4  -4  -5 45.3017 34.9591   7
  -4   4   5-11.5031 38.7530  18
  -4  -4   5 11.5311 38.8475  18
   4  -4  -5 13.5413 52.6765  14
   4   4  -5-13.0728 54.9286  14
   4  -4  -4 33849.2 880.946  13
  -4  -4   4 34399.6 1026.31  18
  -4   4   4 34702.0 1028.82  18
   4  -4  -4 34520.4 1075.69  14
   4   4  -4 33437.9 1056.26  14
  -4   4   4 32523.6 860.847   9
   4  -4  -3 286.439 47.2788  13
   4  -4  -3 265.627 45.3084   2
  -4  -4   3 238.723 60.4232  18
  -4   4   3 317.477 69.3489  18
   4  -4  -3 276.074 73.6119  14
   4   4  -3 181.232 64.7509  14
  -4  -4   2 22310.1 582.381   8
   4  -4  -2 22180.7 609.392  12
   4  -4  -2 23383.0 592.994   2
   4  -4  -2 21850.2 754.231  14
   4   4  -2 20962.8 736.765  14
   4  -4  -2 22578.4 613.375  13
   4  -4  -1 6592.75 216.738   2
   4  -4  -1 6386.30 333.050  14
   4   4  -1 6835.91 337.188  14
   4  -4  -1 6380.73 228.358  13
   4  -4   0 232.106 43.5913  13
  -4   4  -1 12425.0 513.770   4
  -4  -4  -1 12495.7 506.503   4
  -4  -4  -2 33332.0 1076.71   4
  -4   4  -2 33907.3 1083.12   4
  -4   4  -2 35339.3 890.535  20
  -4  -4  -2 35978.7 917.954  10
  -4  -4  -2 34991.6 873.772   5
  -4  -4  -3 5700.47 352.057   4
  -4   4  -3 5389.39 344.551   4
  -4   4  -3 5318.10 200.156  20
  -4  -4  -3 6051.36 227.256  10
  -4  -4  -3 6030.33 199.342   5
  -4   4  -3 5534.50 194.061   5
  -4  -4  -4 15275.4 685.203   4
  -4   4  -4 17445.5 713.096   4
  -4   4  -4 16037.3 455.927  20
  -4  -4  -4 16026.8 702.029  15
  -4  -4  -4 16108.4 481.564  10
  -4  -4  -4 15478.3 448.352   5
  -4   4  -4 16251.8 449.313   5
  -4   4  -5 7764.38 272.518  20
   4  -4   5 7641.07 456.243  22
   4   4   5 8046.70 473.499  22
  -4  -4  -5 9033.99 505.372  15
  -4  -4  -5 8100.17 272.927   5
  -4   4  -5 8452.51 273.860   5
  -4  -4  -5 8632.57 301.463  10
  -4   4  -6 3948.33 170.936  20
   4   4   6 3289.79 312.205  22
   4  -4   6 3620.65 317.084  22
  -4  -4  -6 3426.65 325.376  15
  -4  -4  -6 3920.60 171.073   5
  -4   4  -6 3914.58 169.184   5
  -4  -4  -6 3943.31 186.814  10
   4   4   7 5687.13 422.045  22
   4  -4   7 5724.91 414.886  22
  -4  -4  -7 7512.88 480.862  15
  -4  -4  -7 6826.63 245.903   5
  -4   4  -7 6603.50 242.143   5
  -4  -4  -7 6040.12 249.155  10
   4  -4   8 1956.61 239.383  22
  -4  -4  -8 2149.74 262.127  15
  -4   4  -8 2090.15 121.956   5
  -4  -4  -8 2155.39 124.243   5
  -4  -4  -8 1940.76 121.933  10
  -4   4  -9 381.829 54.3256   5
  -4  -4  -9 353.368 52.5584   5
  -4   4  -9 492.255 74.9772  10
  -4   4 -10 10152.6 340.942  10
  -4   4 -10 9999.12 305.310   5
  -4  -4 -10 9325.98 300.518   5
  -4  -4 -11 62.0394 22.7699  16
  -4   4 -11 52.6727 32.3053  10
  -4  -5  12 52.9851 27.1380   8
   4  -5 -11 4385.33 176.212   6
   4  -5 -10 982.625 92.4809  12
   4  -5 -10 781.038 77.7761   6
   4  -5  -9 2107.12 138.223  12
   4  -5  -9 1765.75 99.5865  11
   4  -5  -9 2099.11 133.177   6
   4  -5  -8 326.150 66.1203  12
   4  -5  -8 241.393 40.8072  11
   4  -5  -7 4458.93 209.272  13
   4  -5  -7 4333.90 209.832  12
   4  -5  -7 4310.09 198.158   7
   4  -5  -6 7083.15 279.034  13
   4  -5  -6 7636.48 275.660   7
   4  -5  -6 6768.80 275.403  12
   4  -5  -5 36893.1 984.915  13
   4  -5  -5 37288.4 977.303   7
   4  -5  -4 5310.45 219.696  13
  -4  -5   4 5471.30 204.224   8
   4  -5  -4 5388.48 218.585  12
  -4  -5   4 5272.54 284.525  18
  -4  -5   4 5589.45 202.945  17
   4  -5  -4 4695.50 293.161  14
  -4   5   4 4390.13 187.405   9
   4  -5  -3 4742.99 202.843  13
  -4  -5   3 4437.53 177.527   8
   4  -5  -3 4601.88 196.138  12
  -4  -5   3 4695.72 180.800  17
   4  -5  -3 4173.32 264.488  14
   4  -5  -3 4969.73 188.650   2
   4  -5  -2 6567.33 245.373  13
   4  -5  -2 6814.34 242.338  12
  -4  -5   2 6070.89 213.748   8
   4  -5  -2 6520.66 228.302   2
  -4  -5   2 6587.90 221.300  17
   4  -5  -2 5779.12 314.432  14
   4  -5  -1 509.477 60.4951  12
   4  -5  -1 498.105 59.9657   2
   4  -5  -1 445.727 82.9482  14
   4  -5  -1 568.529 65.9319  13
   4  -5   0 1705.76 100.921  12
   4  -5   0 1106.96 129.331  14
  -4  -5  -1 10533.6 537.187  15
  -4  -5  -2 3904.07 264.581   4
  -4   5  -2 4759.20 183.519  20
   4  -5   2 4639.19 173.529   1
  -4  -5  -2 4488.62 339.195  15
   4  -5   3 33717.1 373.776   1
  -4  -5  -3-2.31697 0.01659  16
  -4  -5  -4 4137.61 152.271  16
  -4  -5  -5 13392.3 378.726  16
  -4  -5  -6 847.396 65.5308  16
  -4  -5  -7 1338.69 83.4635  16
  -4  -5  -7 1124.00 81.7057   5
  -4  -5  -8 459.270 51.1027  16
  -4   5  -9 6778.71 243.346  20
  -4  -5  -9 7020.21 225.971  16
  -4   5 -10 622.682 57.8991  20
  -4  -5 -10 634.039 49.7576  16
  -4   5 -10 521.458 65.3268  10
  -4   5 -11 1603.88 77.1335  20
  -4   5 -11 1293.64 83.4621  10
  -4  -6  12 2780.62 114.848   8
   4  -6 -11 543.212 54.0016   6
   4  -6 -10 5911.21 226.694   6
   4  -6  -9 472.852 70.1779  12
   4  -6  -9 547.423 69.8721   6
  -4  -6   9 423.605 60.1432   8
  -4  -6   8 112.868 42.4299   8
   4  -6  -8 152.516 54.6458  12
   4  -6  -7 1983.10 137.037  13
  -4  -6   7 2093.30 128.733   8
   4  -6  -7 1856.76 128.924   7
   4  -6  -6 5613.02 244.068  13
  -4  -6   6 5350.65 224.451   8
   4  -6  -6 5144.66 234.080  12
   4  -6  -6 5471.73 233.595   7
   4  -6  -5 2168.33 143.528  13
  -4  -6   5 2142.01 129.196   8
   4  -6  -5 2220.09 140.464  12
   4  -6  -5 2429.42 144.246   7
   4  -6  -4 29512.7 818.039  13
  -4  -6   4 29701.7 788.801   8
   4  -6  -4 29787.0 809.111  12
  -4  -6   4 28588.9 780.243  17
   4  -6  -3 13875.8 446.620  13
   4  -6  -3 13973.2 436.969  12
  -4  -6   3 14243.9 419.664   8
  -4  -6   3 13875.9 413.949  17
  -4  -6   3 13665.0 403.791   1
   4  -6  -3 14066.3 425.361   2
   4  -6  -2 26058.8 730.173  13
   4  -6  -2 26449.6 715.711  12
  -4  -6   2 25268.6 687.714   8
  -4  -6   2 25921.2 689.034  17
   4  -6  -2 26299.8 703.390   2
   4  -6  -1 19.3914 48.9425   2
  -4  -6   1 109.211 32.5482  17
   4  -6   0 2154.71 110.094  12
   4  -6   0 2053.68 109.454   2
   4  -6   1 12057.5 371.145  12
  -4  -6  -1 12420.6 628.983  15
   4  -6   1 12149.2 391.474  13
   4  -6   2 11471.2 355.354  12
   4  -6   2 11718.4 353.543   1
  -4  -6  -2 12518.1 630.563  15
   4  -6   2 11665.1 377.658  13
   4  -6   3 4303.96 171.934   1
   4  -6   3 3945.76 165.429  12
  -4  -6  -3 4212.16 155.377  16
  -4  -6  -3 3975.20 350.457  15
   4  -6   3 3884.83 180.692  13
   4  -6   4 624.895 65.9120   1
  -4   6  -4 656.411 67.7576  20
  -4  -6  -4 822.538 62.8994  16
   4  -6   4 657.276 72.5093  13
   4  -6   5 7056.63 249.007   1
  -4   6  -5 7092.66 257.920  20
  -4  -6  -5 7335.50 236.000  16
  -4  -6  -5 6899.76 477.138  15
   4  -6   5 7047.26 261.833  13
  -4   6  -6 6770.33 247.937  20
  -4  -6  -6 6903.71 227.568  16
  -4  -6  -6 6913.51 478.078  15
   4  -6   6 6409.92 244.717  13
   4  -6   7 428.805 57.0754  13
  -4   6  -7 380.001 55.0437  20
  -4  -6  -7 510.536 51.7109  16
  -4   6  -8 11234.7 357.265  20
  -4  -6  -8 11928.1 339.053  16
  -4   6  -9 555.824 56.5989  20
  -4  -6  -9 527.945 47.9154  16
  -4   6 -10 637.253 51.0930  20
  -4   6 -10 639.070 63.1138  10
  -4   6 -11 48.9504 15.3789  20
  -4  -7  10 1879.40 104.929   8
  -4  -7  10 1874.63 100.211   1
  -4  -7   9 3992.32 176.274   8
   4  -7  -9 4424.58 188.824   6
  -4  -7   8 17.8917 29.7159   8
   4  -7  -8-20.6135 47.0137  12
   4  -7  -8 15.6683 32.6547   6
   4  -7  -7 220.262 55.5005  13
   4  -7  -7 190.411 56.2003  12
   4  -7  -7 198.977 55.2282   7
  -4  -7   7 226.639 49.6913   8
   4  -7  -6 594.007 77.6787   7
   4  -7  -6 506.720 78.1381  13
  -4  -7   6 555.257 68.6320   8
   4  -7  -6 528.249 78.6680  12
  -4  -7   6 461.357 62.6075   1
   4  -7  -5 9284.03 351.065  13
  -4  -7   5 9046.76 324.334   8
   4  -7  -5 9792.00 345.870  12
   4  -7  -5 9991.92 344.732   7
  -4  -7   5 9614.69 318.680   1
   4  -7  -4 7334.73 296.190  13
   4  -7  -4 7140.98 283.381   7
   4  -7  -4 7619.75 286.316  12
  -4  -7   4 7071.78 268.416   8
  -4  -7   4 7257.83 266.350  17
  -4  -7   4 7695.55 261.470   1
   4  -7  -3 4950.79 232.663  13
  -4  -7   3 5228.40 197.147   1
   4  -7  -3 5298.10 222.861  12
  -4  -7   3 5398.14 210.191  17
   4  -7  -3 5322.43 219.227   2
   4  -7  -2 806.646 81.4476  12
  -4  -7   2 860.724 74.8777  17
   4  -7  -2 778.870 85.7962   2
   4  -7  -1 21500.3 600.174  12
  -4  -7   1 20862.5 581.029  17
   4  -7  -1 21415.9 602.361   2
   4  -7   0 7920.97 297.625  13
   4  -7   0 8003.22 272.705  12
   4  -7   0 7528.08 278.284   2
  -4  -7   0 7572.89 256.198  17
   4  -7   1 7999.79 273.746  12
   4  -7   1 8539.22 307.659  13
  -4   7  -2 3582.11 167.181  20
  -4  -7  -2 3438.75 331.184  15
   4  -7   2 4034.47 187.357  13
  -4   7  -3 14229.2 427.566  20
  -4  -7  -3 13081.8 691.907  15
   4  -7   3 14074.1 440.242  13
   4  -7   4 6987.09 247.866   1
  -4   7  -4 7039.17 255.751  20
  -4  -7  -4 6585.06 471.212  15
   4  -7   4 7431.75 268.270  13
  -4   7  -5 1111.56 86.5394  20
  -4  -7  -5 1223.58 78.2817  16
   4  -7   5 1194.14 84.7930   1
   4  -7   5 1106.51 90.8339  13
  -4   7  -6 1797.97 106.283  20
  -4  -7  -6 1700.49 92.2419  16
   4  -7   6 1586.74 102.032  13
  -4   7  -7 21.1810 26.5928  20
  -4  -7  -7-18.3784 26.2051  16
  -4   7  -8 103.417 30.0221  20
  -4  -7  -8 56.1385 24.8953  16
  -4   7  -9 2801.36 114.540  20
  -4   7  -9 2626.70 131.287  10
  -4   7 -10 26.5281 14.9843  20
   4  -8 -10 1153.97 68.0221   6
   4  -8  -9 1215.61 82.4192   6
   4  -8  -8 2555.91 138.462   6
   4  -8  -8 2884.87 144.207  12
   4  -8  -7 823.385 82.3393  12
  -4  -8   7 856.767 72.4845   1
   4  -8  -6 8105.84 308.129  13
   4  -8  -6 8190.88 293.917   7
   4  -8  -6 7790.49 290.507  12
  -4  -8   6 7835.91 268.010   1
   4  -8  -5 769.518 90.6302  13
  -4  -8   5 691.044 66.6183   1
   4  -8  -5 619.763 76.5816  12
   4  -8  -5 698.261 82.4915   7
   4  -8  -4 7271.01 290.566  13
   4  -8  -4 6872.59 264.502  12
   4  -8  -4 6815.80 273.221   7
  -4  -8   4 6869.37 238.846   1
  -4  -8   4 6695.19 255.612  17
   4  -8  -3 786.103 79.1046  12
  -4  -8   3 794.518 77.2109  17
   4  -8  -2 1310.38 98.1958  12
  -4  -8   2 1418.34 97.3564  17
   4  -8  -2 1402.12 107.134   2
   4  -8  -1 503.273 77.4657  13
   4  -8  -1 412.317 66.2538   2
  -4  -8   1 499.210 60.1142  17
   4  -8  -1 448.174 57.2381  12
   4  -8   0 999.348 97.8953  13
   4  -8   0 700.243 82.7319   2
  -4  -8   0 914.967 72.4349  17
   4  -8   1 1190.54 102.307  13
   4  -8   1 1117.48 96.1889   2
  -4   8  -1 907.724 83.0301  20
   4  -8   2 16445.0 486.963  13
   4  -8   2 15569.4 471.572   2
  -4   8  -2 15160.5 463.179  20
   4  -8   3 6655.03 249.784  13
  -4   8  -3 6262.69 235.033  20
   4  -8   4 11728.3 379.114  13
  -4   8  -4 12833.0 380.308  20
   4  -8   5 1298.67 90.0280  13
  -4   8  -5 1476.33 92.6426  20
  -4   8  -6 80.1020 27.2269  20
  -4   8  -7 100.839 29.2621  20
  -4   8  -8 324.033 37.2187  20
  -4   8  -9 365.997 31.5112  20
   4  -9  -8 81.0265 27.4410   6
   4  -9  -7 6684.72 239.734   6
   4  -9  -6 1042.88 79.7991  12
   4  -9  -6 986.472 82.2841   7
   4  -9  -5 19733.1 562.980  13
   4  -9  -5 19264.0 544.680   7
   4  -9  -5 17856.4 522.537  12
   4  -9  -4 32.6210 32.0548  12
   4  -9  -4 18.2764 40.7297   7
   4  -9  -3 21.4444 43.4239  13
   4  -9  -3 67.0747 42.7147   7
   4  -9  -2 2690.44 155.623  13
  -4  -9   2 2621.87 133.507  17
   4  -9  -1 72.0473 39.2184  13
   4  -9  -1 32.0022 42.1617   2
  -4  -9   1 66.0778 31.2726  17
   4  -9   0 367.791 64.0170  13
   4  -9   0 412.333 62.6918   2
  -4   9   0 356.068 54.2000  20
  -4  -9   0 312.044 42.5636  17
   4  -9   1 105.963 43.6735   2
   4  -9   1 59.3516 38.0739  13
  -4   9  -1 98.4349 35.9758  20
   4  -9   2 185.440 48.2214   2
   4  -9   2 104.371 42.0546  13
  -4   9  -2 139.971 38.2698  20
   4  -9   3 13588.3 412.344  13
   4  -9   3 14206.6 417.856   2
  -4   9  -3 14236.4 410.508  20
  -4   9  -4 107.310 32.1971  20
   4  -9   4 121.127 46.8675   2
   4  -9   5 7506.31 250.768   2
  -4   9  -5 7626.99 241.229  20
  -4   9  -6 71.4689 25.5773  20
   4  -9   6 80.1733 34.9108   2
   4  -9   7 1273.05 72.8290   2
  -4   9  -7 1455.70 69.2741  20
  -4   9  -8 108.818 17.6488  20
   4 -10  -6 1550.55 87.7616   6
   4 -10  -5 730.022 63.4322   7
   4 -10  -4 443.801 57.9009  13
   4 -10  -4 515.638 56.6595   7
   4 -10  -3 166.670 43.2267  13
   4 -10  -3 157.903 41.6097   7
   4 -10  -2 594.602 66.5199  13
   4 -10  -2 560.435 64.3177   7
  -4  10   2 588.706 59.5061  20
   4 -10  -1 872.507 77.4414  13
  -4  10   1 1081.29 77.8443  20
   4 -10   0 6536.37 236.611  13
  -4  10   0 6903.36 231.319  20
   4 -10   0 6542.64 227.820   2
   4 -10   1 632.217 61.6668  13
  -4  10  -1 713.254 61.3973  20
   4 -10   1 666.619 63.8924   2
  -4  10  -2 2521.74 113.429  20
   4 -10   2 2399.41 116.240   2
  -4  10  -3 837.954 59.9260  20
   4 -10   3 777.193 63.3640   2
  -4  10  -4 3929.04 141.721  20
   4 -10   4 4139.76 150.017   2
  -4  10  -5 807.406 50.6865  20
   4 -10   5 856.894 57.7689   2
  -4  10  -6 1128.44 52.4552  20
  -4  11   5 603.774 35.3728  20
  -4  11   4 1069.77 54.3727  20
   4 -11  -3 693.332 51.9578   7
  -4  11   3 588.388 43.4315  20
   4 -11  -2 775.239 57.1339   7
  -4  11   2 657.340 47.8531  20
   4 -11  -1 5926.13 196.547   7
  -4  11   1 5967.97 185.545  20
  -4  11   0 53.7892 21.0624  20
  -4  11  -1 797.547 50.1544  20
  -4  11  -2 176.832 25.0271  20
   4 -11   2 209.099 25.5109  17
  -4  11  -3 1625.89 65.7701  20
  -5   0  14 2.64386 14.9924  21
   5   0 -13 3911.81 156.268  11
  -5   0  13 3910.32 139.898  21
   5   0 -12 3.99685 25.7832  11
   5   0 -11 16973.4 504.530  11
   5   0 -10 24.4584 61.4172  14
   5   0  -9 1933.16 259.503  14
   5   0  -8 44.4036 65.9703  14
   5   0  -7 15454.0 738.113  14
  -5   0   6 15.0916 56.2090  18
   5   0  -6 19.4445 25.7377  12
   5   0  -6 37.5790 63.3007  14
  -5   0   5 8495.31 286.875   9
   5   0  -5 8383.86 272.721  12
   5   0  -5 8697.37 487.992  14
  -5   0   4 39.5204 26.4679   9
   5   0  -4 39.2935 26.5215  12
  -5   0   4 74.5865 55.8435  18
   5   0  -4-15.8360 56.2403  14
  -5   0   3 55257.7 1566.28  18
   5   0  -3 55232.4 1652.04  14
  -5   0   2-3.43950 24.7315   9
  -5   0   2-11.0079 44.5692  18
  -5   0   1 9177.92 281.328  10
  -5   0   0 51.7850 58.2017   4
  -5   0   0 118.971 30.9445  10
  -5   0  -1 36935.0 1150.52   4
  -5   0  -1 36210.1 1001.14  15
  -5   0  -1 35069.2 912.431  10
  -5   0  -1 35483.0 895.233   5
  -5   0  -2 146.880 34.5338   5
  -5   0  -2 167.550 76.5864   4
  -5   0  -2 154.454 49.6984  15
  -5   0  -2 196.701 43.6896  10
  -5   0  -3 2679.88 261.612   4
  -5   0  -3 2808.87 123.378  19
  -5   0  -3 2473.58 137.537  10
  -5   0  -3 2417.34 178.510  15
  -5   0  -3 2573.01 124.928   5
  -5   0  -4 126.668 34.2921   5
  -5   0  -4 67.3137 47.1047  15
  -5   0  -4 29.2342 37.5540  10
  -5   0  -5 18053.2 513.594  15
  -5   0  -5 18400.7 319.566   5
  -5   0  -6 18.5071 22.9809  20
  -5   0  -6 36.3196 38.4554  15
  -5   0  -6 13.9131 37.5577   5
   5   0   7 11007.1 659.224  22
  -5   0  -7 11929.5 355.025  20
  -5   0  -7 12561.0 421.782  10
  -5   0  -7 11538.5 389.685   5
  -5   0  -7 10255.4 645.394   3
  -5   0  -8-5.03435 37.5000   5
   5   0   8-23.8807 59.9641  22
  -5   0  -8 10.1094 23.0182  20
  -5   0  -8 18.3873 40.7185  10
  -5   0  -9 4733.02 182.146  20
  -5   0  -9 4973.89 224.857  10
  -5   0  -9 5220.09 218.096   5
  -5   0 -10 37.0877 35.5688   5
  -5   0 -10 81.5801 39.4447  10
  -5   0 -11 1101.70 77.9899   5
  -5   0 -12 2.09083 21.5188   5
  -5  -1  14 100.612 18.5312  21
  -5   1  14 81.0630 17.8918  21
  -5  -1  13 748.633 54.2416  21
  -5   1  13 802.324 54.4575  21
   5  -1 -13 787.195 63.6163  11
   5   1 -13 640.136 57.6284  11
   5  -1 -12 3404.37 157.153  11
   5   1 -12 3485.76 157.328  11
   5   1 -11 1293.58 97.0336  11
   5  -1 -10 13795.3 739.436  14
   5   1 -10 13157.6 722.691  14
   5  -1  -9 12.3905 32.4658  12
   5  -1  -9 47.6302 88.6968  14
   5   1  -9-23.3501 82.9178  14
   5  -1  -8 16556.7 484.638  12
   5  -1  -8 16315.7 788.821  14
   5   1  -8 15691.7 771.935  14
   5  -1  -7 1403.48 96.8175  12
   5  -1  -7 1329.55 206.607  14
   5   1  -7 1304.62 201.570  14
  -5   1   6 14694.5 443.055   9
   5  -1  -6 14734.4 438.050  12
  -5   1   6 15032.7 645.019  18
  -5  -1   6 15575.3 653.356  18
   5  -1  -6 13884.6 679.921  14
   5   1  -6 16131.6 715.634  14
  -5   1   5 95.8169 32.2895   9
   5  -1  -5 125.848 38.7969  12
  -5   1   5 68.1338 45.9640  18
  -5  -1   5 137.336 69.0080  18
   5   1  -5 67.9994 71.4649  14
  -5   1   4 4872.32 189.524   9
   5  -1  -4 4641.95 184.302  12
  -5  -1   4 4513.75 297.642  18
   5   1  -4 4580.20 333.909  14
  -5   1   4 5038.76 312.031  18
  -5  -1   3 2054.88 109.351   9
  -5   1   3 2232.08 193.596  18
   5   1  -3 1965.36 209.944  14
  -5   1   3 2261.14 119.355   9
   5  -1  -2 243.065 36.4715  13
  -5  -1   2 251.900 40.8414   9
  -5   1   2 264.464 73.3899  18
   5   1  -2 247.562 83.5448  14
  -5  -1   2 181.117 34.0641  10
  -5  -1   1 182.011 34.8645   9
  -5  -1   1 114.968 30.5679  10
  -5  -1   0 12459.0 544.706   4
  -5   1   0 13450.3 557.900   4
  -5   1   0 12219.0 361.904  10
  -5  -1   0 12414.9 370.580  10
  -5  -1  -1 4845.16 326.768   4
  -5   1  -1 4921.24 324.418   4
  -5  -1  -1 5471.38 282.158  15
  -5   1  -1 5159.95 197.032  10
  -5  -1  -1 5434.21 203.608  10
  -5  -1  -1 5388.39 188.503   5
  -5   1  -1 5078.69 184.058   5
  -5  -1  -2 88785.3 2486.82   4
  -5   1  -2 93934.0 2499.49   4
  -5   1  -2 91308.2 2204.99  10
  -5  -1  -2 90774.5 2342.95  15
  -5  -1  -2 91879.9 2206.51  10
  -5  -1  -2 91061.4 2180.75   5
  -5   1  -2 89991.6 2177.33   5
  -5  -1  -3 2456.56 255.850   4
  -5   1  -3 2158.66 236.387   4
  -5   1  -3 2670.36 117.866  19
  -5   1  -3 2358.74 135.174  10
  -5  -1  -3 2358.96 194.211  15
  -5  -1  -3 2367.33 135.254  10
  -5  -1  -3 2365.60 121.425   5
  -5   1  -3 2628.39 124.721   5
  -5   1  -4 26401.0 417.838  10
  -5  -1  -4 25299.9 626.610  15
  -5  -1  -4 24615.5 403.039  10
  -5  -1  -4 25099.8 354.292   5
  -5   1  -4 25176.5 351.774   5
  -5   1  -5 527.280 52.8276  20
  -5   1  -5 578.285 77.3047  10
  -5  -1  -5 583.182 109.646  15
  -5  -1  -5 553.591 66.9762   5
  -5   1  -5 567.660 67.9846   5
  -5  -1  -6 12983.1 373.173  20
  -5   1  -6 13224.9 389.498  20
  -5  -1  -6 12752.1 580.735  15
  -5  -1  -6 13687.2 446.086  10
  -5  -1  -6 13064.3 416.890   5
  -5   1  -6 13616.5 420.154   5
  -5   1  -7 215.828 51.4966   5
   5   1   7 314.216 124.552  22
  -5   1  -7 331.070 47.2311  20
  -5  -1  -7 312.596 41.1911  20
   5  -1   7 210.075 108.269  22
  -5  -1  -7 198.429 78.8178  15
  -5   1  -7 267.820 64.0528  10
  -5  -1  -7 316.113 63.6417  10
   5   1   8 1540.10 242.734  22
   5  -1   8 1462.90 231.597  22
  -5   1  -8 1934.31 108.870  20
  -5   1  -8 2015.33 141.052  10
  -5  -1  -8 1793.69 207.532  15
  -5  -1  -8 2023.04 140.414  10
  -5   1  -8 2040.73 128.861   5
  -5   1  -9 1826.05 105.146  20
  -5   1  -9 1809.48 130.436  10
  -5   1  -9 1923.79 123.470   5
  -5  -1  -9 1814.82 120.610   5
  -5   1 -10 1069.02 71.6398  20
  -5   1 -10 1007.05 88.3911  10
  -5  -1 -10 1031.60 86.0867  10
  -5   1 -10 997.495 82.8325   5
  -5  -1 -10 957.251 82.3446   5
  -5   1 -11 510.463 55.2569  10
  -5   1 -11 561.948 55.1758   5
  -5  -1 -11 550.213 54.4268   5
  -5  -2  14 26.2302 12.9583  21
  -5   2  14 6.66833 10.4318  21
  -5  -2  13 4223.19 140.911  21
  -5   2  13 4370.72 140.965  21
   5  -2 -13 3868.53 149.949  11
   5   2 -13 3963.82 150.533  11
   5  -2 -12 24.7323 27.2236  11
   5   2 -12 79.5169 30.5901  11
   5  -2 -11 12191.4 387.635  11
   5   2 -11 12712.9 389.371  11
   5  -2 -10 343.655 57.4697  12
   5  -2  -9-9.57166 35.2426  12
   5  -2  -9-23.2371 73.8057  14
   5   2  -9-22.3950 66.5370  14
   5  -2  -8 52.7936 38.4903  12
   5  -2  -8-21.8968 60.2315  14
   5   2  -8-21.0940 62.6722  14
   5  -2  -7 10113.6 342.618  12
  -5   2   7 10522.9 534.599  18
  -5  -2   7 10414.9 536.910  18
   5  -2  -7 10009.6 574.556  14
   5   2  -7 10198.8 569.461  14
  -5   2   6 208.370 45.9478   9
   5  -2  -6 247.711 51.6797  12
  -5   2   6 226.597 81.5225  18
  -5  -2   6 199.130 89.5311  18
   5  -2  -6 317.729 107.144  14
   5   2  -6 198.697 90.8638  14
  -5   2   5 10931.6 356.279   9
  -5   2   5 11598.3 332.541  21
   5  -2  -5 11384.7 363.403  12
  -5  -2   5 11485.9 332.454  21
  -5   2   5 11873.8 532.578  18
  -5  -2   5 11795.4 536.534  18
   5  -2  -5 10999.3 574.542  14
   5   2  -5 11790.4 581.402  14
  -5  -2   4 4760.30 166.089  21
   5  -2  -4 4420.43 176.137  13
   5  -2  -4 4589.82 188.499  12
  -5   2   4 4501.35 163.559  21
  -5   2   4 4743.80 304.701  18
  -5  -2   4 5555.11 324.294  18
   5  -2  -4 4900.23 345.241  14
   5   2  -4 4683.65 333.969  14
  -5   2   4 4553.31 186.540   9
  -5  -2   3 89820.3 2123.49   9
   5  -2  -3 87625.0 2130.16  12
  -5   2   3 89546.4 2342.04  18
  -5  -2   3 88627.1 2340.82  18
   5  -2  -3 87402.0 2408.56  14
   5   2  -3 93519.5 2429.47  14
   5  -2  -3 85609.2 2114.01  13
   5  -2  -2 133.827 34.6964  13
  -5  -2   2 149.045 33.0232   9
  -5  -2   2 57.0220 57.3462  18
  -5   2   2 100.335 58.7909  18
   5  -2  -2 250.315 89.7547  14
   5   2  -2 57.1291 68.1065  14
  -5  -2   1 6509.93 215.471   9
  -5  -2   1 6035.44 218.871  10
  -5  -2   0 7318.10 227.036   9
  -5  -2   0 6598.65 384.528   4
  -5   2   0 6759.59 387.807   4
  -5   2   0 6431.17 224.672  10
  -5  -2   0 6705.50 239.209  10
  -5  -2  -1 161.978 31.4192   9
  -5  -2  -1 56.6654 52.8473   4
  -5   2  -1 178.198 72.2617   4
  -5  -2  -1 96.5288 51.1878  15
  -5   2  -1 143.517 36.7880  10
  -5  -2  -1 116.311 36.0283  10
  -5  -2  -2 266.415 41.7755   5
  -5   2  -2 261.809 40.4209   5
  -5   2  -2 315.720 97.1526   4
  -5  -2  -2 352.416 86.7719  15
  -5   2  -2 196.186 44.8753  10
  -5  -2  -2 172.117 72.6718   4
  -5  -2  -2 252.802 48.1263  10
  -5  -2  -3 21011.9 709.048   4
  -5   2  -3 20969.6 691.167   4
  -5   2  -3 20532.9 356.458  10
  -5  -2  -3 20677.3 585.491  15
  -5  -2  -3 20770.0 357.794  10
  -5  -2  -3 20917.8 311.079   5
  -5   2  -3 20230.3 301.439   5
  -5  -2  -4 188.335 42.0683   5
  -5   2  -4 100.979 35.1379   5
  -5  -2  -4 140.263 92.7747   4
  -5   2  -4 156.071 87.6293   4
  -5   2  -4-2.90087 0.00654  20
  -5  -2  -4 221.115 82.1177  15
  -5   2  -4 117.819 47.4352  10
  -5   2  -5 25154.7 669.828  20
  -5   2  -5 25298.2 731.422  10
  -5  -2  -5 25473.5 925.429  15
  -5  -2  -5 24887.5 722.283  10
  -5  -2  -5 26256.4 698.731   5
  -5   2  -5 25228.5 691.879   5
  -5   2  -6 570.653 61.2926  20
  -5   2  -6 652.195 86.1311  10
  -5  -2  -6 676.684 134.408  15
  -5  -2  -6 695.335 86.7346  10
  -5  -2  -6 711.175 74.5341   5
  -5   2  -6 526.974 68.4101   5
  -5  -2  -7 271.690 54.4905   5
  -5   2  -7 300.902 58.2787   5
   5   2   7 47.9405 111.121  22
   5  -2   7 112.275 107.125  22
  -5   2  -7 242.467 44.5585  20
  -5  -2  -7 241.916 91.1822  15
  -5  -2  -7 234.380 59.8594  10
  -5  -2  -8 405.859 61.9738   5
  -5   2  -8 328.188 56.9142   5
   5   2   8 331.560 119.240  22
   5  -2   8 265.803 105.873  22
  -5   2  -8 389.228 52.8374  20
  -5   2  -8 459.036 75.1447  10
  -5  -2  -8 343.919 65.2475  10
  -5   2  -9 649.550 63.0848  20
  -5   2  -9 686.965 82.0582  10
  -5  -2  -9 707.641 78.0934  10
  -5   2  -9 666.160 71.4131   5
  -5  -2  -9 613.781 70.1510   5
  -5   2 -10 1234.43 77.7430  20
  -5   2 -10 1193.53 95.8777  10
  -5   2 -10 1154.92 85.2698   5
  -5  -2 -10 1180.10 86.6024   5
  -5   2 -11 5916.35 210.992  10
  -5   2 -11 5952.96 202.111   5
  -5  -2 -11 6003.29 202.474   5
  -5  -3  13 264.028 37.0474   8
  -5   3  13 225.087 27.4000  21
  -5  -3  12 2545.94 104.895  21
  -5   3  12 2438.11 102.336  21
   5  -3 -12 2134.13 108.434  11
   5   3 -12 2307.41 111.034  11
   5  -3 -11 3.70526 31.6881  11
   5   3 -11-17.9202 31.6907  11
   5  -3 -10 3415.32 162.278  11
   5   3 -10 3621.11 162.642  11
   5  -3 -10 3622.70 177.772  12
   5  -3  -9 2818.05 150.884  12
  -5   3   9 2896.74 270.362  18
  -5  -3   9 2677.36 262.056  18
   5   3  -9 2353.44 269.909  14
   5  -3  -8 5.31855 37.2982  12
  -5   3   8 34.4518 64.1562  18
  -5  -3   8-17.5144 52.0362  18
   5  -3  -8 17.4324 28.5365   6
   5  -3  -8-21.2039 62.9977  14
   5   3  -8-20.2488 64.3137  14
   5  -3  -7 4661.69 207.385  12
  -5   3   7 4593.49 337.440  18
  -5  -3   7 4583.60 337.250  18
   5  -3  -7 3828.84 345.335  14
   5   3  -7 3713.34 330.497  14
   5  -3  -6 4599.89 193.666  13
  -5   3   6 4372.44 189.461   9
   5  -3  -6 4776.85 208.349  12
  -5   3   6 4671.35 173.888  21
  -5  -3   6 4881.96 175.979  21
  -5  -3   6 4966.78 338.786  18
   5  -3  -6 4459.86 354.437  14
   5   3  -6 4579.13 349.870  14
  -5   3   6 4678.56 328.062  18
  -5   3   5 3708.15 169.445   9
   5  -3  -5 4017.44 173.831  13
  -5   3   5 4022.69 151.766  21
   5  -3  -5 4452.16 190.840  12
  -5  -3   5 3417.89 144.665  21
  -5   3   5 4307.27 297.522  18
  -5  -3   5 4406.02 302.245  18
   5  -3  -5 4614.92 343.605  14
   5   3  -5 4381.44 325.758  14
   5  -3  -4 114662. 763.929  13
   5  -3  -4 114565. 802.599  12
  -5   3   4 114073. 612.294  21
  -5   3   4 114667. 1370.95  18
  -5  -3   4 118998. 1401.81  18
   5  -3  -4 114335. 1519.91  14
   5   3  -4 117804. 1532.66  14
  -5   3   4 111996. 772.729   9
   5  -3  -3 1140.39 87.8523  12
  -5  -3   3 1080.92 141.188  18
  -5   3   3 981.537 134.547  18
   5  -3  -3 880.573 145.044  14
   5   3  -3 1108.14 159.637  14
   5  -3  -3 914.505 77.7951  13
   5  -3  -2 39509.4 1216.49  14
   5   3  -2 38558.1 1208.85  14
   5  -3  -2 37273.4 965.059  13
  -5  -3   1 5596.82 191.155   9
   5  -3  -1 5161.69 198.973  13
  -5  -3   0 4768.95 164.932   9
  -5  -3   0 4733.54 190.524  10
  -5  -3  -1 18332.6 728.233   4
  -5   3  -1 17927.4 719.945   4
  -5  -3  -1 18343.9 708.092  15
  -5  -3  -1 18171.5 525.279  10
  -5  -3  -2 4279.03 298.517   4
  -5   3  -2 4013.25 284.510   4
  -5   3  -2 605.456 51.5132  20
  -5   3  -2 4447.43 125.893  19
  -5  -3  -2-2.69445 0.20479  19
  -5  -3  -2 4524.83 294.415  15
  -5  -3  -2 4117.54 158.997  10
  -5  -3  -2 4544.86 139.924   5
  -5   3  -2 4325.64 133.913   5
  -5  -3  -3 87.2387 34.0145   5
  -5   3  -3 84.5798 31.8699   5
  -5   3  -3 219.012 86.7258   4
  -5  -3  -3 86.7841 64.6849   4
  -5   3  -3 123.607 30.5567  20
  -5  -3  -3 59.1007 62.1235  15
  -5  -3  -4 9876.03 556.655   4
  -5   3  -4 9478.00 544.735   4
  -5   3  -4 9483.10 303.396  20
  -5  -3  -4 10316.1 524.035  15
  -5  -3  -4 9486.82 342.403  10
  -5  -3  -4 9936.56 317.206   5
  -5   3  -4 10113.4 316.932   5
  -5  -3  -5 237.163 48.8215   5
  -5   3  -5 285.387 49.9913   5
  -5  -3  -5 240.866 112.796   4
  -5   3  -5 199.517 38.4467  20
  -5  -3  -5 139.265 78.3587  15
  -5  -3  -5 165.917 51.4652  10
   5   3   6 12460.5 679.446  22
   5  -3   6 11129.4 634.929  22
  -5   3  -6 12878.7 391.310  20
  -5   3  -6 13013.3 441.756  10
  -5  -3  -6 13165.1 646.971  15
  -5  -3  -6 12565.6 429.758  10
  -5  -3  -6 12534.3 402.802   5
  -5   3  -6 13629.7 409.556   5
   5   3   7 8162.51 547.109  22
  -5   3  -7 9309.52 304.706  20
  -5   3  -7 9054.40 346.473  10
  -5  -3  -7 8777.94 528.255  15
  -5  -3  -7 9025.81 336.218  10
  -5  -3  -7 9050.40 314.171   5
  -5   3  -7 9447.94 316.362   5
  -5   3  -8 2804.78 137.512  20
  -5  -3  -8 2563.47 152.157  10
  -5   3  -8 2799.03 146.088   5
  -5  -3  -8 2671.73 144.649   5
  -5   3  -9 1417.92 90.4917  20
  -5   3  -9 1459.29 114.812  10
  -5  -3  -9 1384.75 99.9982  10
  -5   3  -9 1255.42 92.5419   5
  -5  -3  -9 1524.33 99.7042   5
  -5   3 -10 3649.11 146.218  20
  -5   3 -10 4043.37 176.834  10
  -5   3 -10 3536.19 151.267   5
  -5  -3 -10 3808.19 154.570   5
  -5   3 -11 277.554 40.7139  10
  -5   3 -11 264.922 33.1389   5
  -5   4  12 16.3609 16.9551  21
  -5   4  11 3076.80 118.349  21
   5  -4 -11 2801.64 125.367  11
   5   4 -11 2909.14 126.749  11
   5  -4 -10 820.838 84.1287  12
  -5   4  10 900.795 64.6146  21
   5  -4 -10 785.656 68.7729  11
   5   4 -10 816.084 68.9875  11
   5  -4 -10 726.234 67.9940   6
  -5  -4  10 856.569 64.8918  21
  -5   4   9 9756.94 296.407  21
   5  -4  -9 10165.6 352.576  12
  -5  -4   9 9388.90 295.259  21
   5  -4  -9 9684.00 328.242   6
  -5   4   8 27.1547 27.9435  21
   5  -4  -8 62.0800 47.8495  12
  -5  -4   8 69.8257 29.5281  21
  -5  -4   8 31.7713 47.1992  18
   5  -4  -8-19.5760 0.48408  14
   5  -4  -7 5976.93 245.518  13
   5  -4  -7 6590.50 265.261  12
  -5  -4   7 6006.11 210.987  21
  -5   4   7 6506.63 215.401  21
  -5  -4   7 6161.39 391.348  18
  -5   4   7 6348.98 391.942  18
   5  -4  -7 5828.75 413.290  14
   5   4  -7 5651.04 404.137  14
  -5  -4   6 321.153 42.6505  21
  -5   4   6 350.926 51.6076   9
   5  -4  -6 287.141 54.8045  13
  -5   4   6 350.080 44.4686  21
   5  -4  -6 353.363 63.9645  12
  -5  -4   6 301.885 85.7573  18
  -5   4   6 357.129 95.2060  18
   5  -4  -6 399.366 108.829  14
   5   4  -6 251.719 90.6937  14
  -5   4   5 7734.75 288.422   9
   5  -4  -5 9130.98 312.933  13
  -5   4   5 9075.36 270.919  21
   5  -4  -5 9064.76 320.595  12
   5  -4  -5 9115.75 296.338   7
  -5  -4   5 8961.04 268.800  21
  -5  -4   5 8595.44 442.357  18
  -5   4   5 8578.17 443.935  18
   5  -4  -5 7857.47 463.170  14
   5   4  -5 8775.63 475.040  14
   5  -4  -4 3852.48 155.146  13
   5  -4  -4 3937.11 161.969  12
  -5  -4   4 3645.43 251.873  18
  -5   4   4 3189.63 235.282  18
   5  -4  -4 3497.35 273.612  14
   5   4  -4 3546.28 270.509  14
  -5   4   4 3456.59 140.842   9
   5  -4  -3 11174.5 256.580  13
   5  -4  -3 10248.2 442.443  14
   5   4  -3 11443.2 460.247  14
   5  -4  -2 428.126 60.7651  13
   5  -4  -2 343.991 91.9982  14
   5   4  -2 305.991 87.5464  14
   5  -4  -1 5419.61 342.103  14
   5   4  -1 6120.33 362.611  14
   5  -4  -1 5552.56 215.412  13
   5  -4   0-3.85614 31.8207  13
  -5   4  -1 6222.27 164.499  20
  -5  -4  -1 6410.86 199.926  10
  -5  -4  -2 3388.23 273.374   4
  -5   4  -2 3404.64 276.597   4
  -5   4  -2 2807.70 132.398  20
  -5  -4  -2 3018.53 271.480  15
  -5  -4  -3 34860.0 1201.61   4
  -5   4  -3 35633.1 1202.15   4
  -5   4  -3 36302.5 928.714  20
  -5  -4  -3 35991.3 969.734  10
  -5  -4  -4 164.692 38.8897   5
  -5   4  -4 126.708 34.8142   5
  -5  -4  -4 142.077 74.6819   4
  -5   4  -4 209.743 83.3274   4
  -5   4  -4 112.388 35.1522  20
  -5  -4  -4 73.1423 65.0039  15
  -5  -4  -4 127.326 46.6279  10
  -5  -4  -5 2102.59 249.722   4
  -5   4  -5 2470.62 267.521   4
   5   4   5 2509.88 272.692  22
  -5   4  -5 2573.26 132.584  20
  -5  -4  -5 2532.83 273.413  15
  -5  -4  -5 2559.86 153.215  10
  -5  -4  -5 2572.93 132.997   5
  -5   4  -5 2869.32 137.236   5
  -5   4  -6 23.6664 28.7056   5
  -5  -4  -6-4.00917 28.8275   5
   5   4   6 59.9398 74.4131  22
   5  -4   6 18.7957 55.8427  22
  -5  -4  -6 20.5911 80.0995   4
  -5   4  -6 3.93128 26.1173  20
  -5  -4  -6-2.47508 21.7078  16
  -5  -4  -6 39.9942 71.0110  15
  -5  -4  -6 5.51734 37.1741  10
  -5   4  -6-60.7767 82.0251   4
  -5   4  -7 2807.13 141.302  20
  -5   4  -7 3059.22 176.967  10
  -5  -4  -7 2845.31 120.834  16
  -5  -4  -7 2798.64 290.802  15
  -5  -4  -7 2977.01 163.324  10
  -5   4  -7 2812.74 142.014   5
  -5  -4  -7 3026.67 145.973   5
  -5   4  -8 29.2932 32.3879   5
  -5  -4  -8 33.3241 29.4132   5
  -5   4  -8 29.9505 27.2590  20
  -5  -4  -8 43.4406 21.0096  16
  -5   4  -8 51.8048 44.7905  10
  -5  -4  -8 36.7219 33.0165  10
  -5   4  -9 8828.91 276.972  20
  -5   4  -9 8510.68 271.659   5
  -5  -4  -9 8160.51 268.637   5
  -5   4 -10 55.2496 23.9643  20
  -5   4 -10 57.7067 31.1795  10
  -5   4 -11 366.252 33.1921  20
  -5  -5  12 928.818 63.1888   8
  -5  -5  11 386.917 50.4804   8
   5  -5 -10 4321.41 194.099  12
  -5  -5  10 4365.00 183.343   8
   5  -5 -10 4186.01 175.500   6
   5  -5  -9 308.223 59.5641  12
   5  -5  -9 350.508 56.3043   6
   5  -5  -8 3864.03 195.727  12
   5  -5  -7 908.958 91.1760  13
   5  -5  -7 835.431 91.0463  12
   5  -5  -6 402.828 67.5930  13
   5  -5  -6 625.593 80.6490  12
   5  -5  -6 501.743 66.5714   7
  -5   5   5 144.308 37.7949   9
   5  -5  -5 152.486 49.5034  13
  -5  -5   5 94.9848 34.8489   8
   5  -5  -5 200.243 49.8202   7
   5  -5  -4 18187.3 543.061  13
  -5  -5   4 18642.0 512.641   8
  -5   5   4 17113.4 517.232   9
   5  -5  -3 683.844 80.3479  13
   5  -5  -3 561.444 71.8581  12
   5  -5  -2 16175.5 482.503  12
   5  -5  -2 15501.7 482.113  13
   5  -5  -1 509.467 66.0696  12
   5  -5  -1 392.046 95.8481  14
   5  -5  -1 551.948 70.0549  13
   5  -5   0 10282.4 333.238  12
   5  -5   0 9929.12 333.575  13
  -5   5  -1 10935.2 340.696  20
  -5  -5  -1 11262.5 588.571  15
   5  -5   1 10526.3 352.991  13
  -5   5  -2 8557.00 290.815  20
  -5  -5  -2 9911.41 544.996  15
  -5   5  -3 3758.46 165.003  20
  -5  -5  -3 3569.28 334.641  15
  -5   5  -4 6869.92 248.351  20
  -5  -5  -4 6761.18 461.680  15
  -5   5  -5 151.867 39.4866  20
  -5  -5  -5 62.2392 61.7060  15
  -5   5  -6 6917.28 249.364  20
  -5  -5  -6 6917.24 219.581  16
  -5  -5  -6 6756.53 472.343  15
  -5   5  -7 42.4994 31.6006  20
  -5   5  -8 2768.93 131.958  20
  -5   5  -8 2598.58 152.452  10
  -5   5  -9 1520.12 87.2793  20
  -5   5 -10 2568.83 103.817  20
  -5   5 -10 2424.17 120.019  10
  -5  -6  11 1427.96 81.1686   8
  -5  -6  10 482.373 54.8042   8
   5  -6 -10 561.886 55.7726   6
  -5  -6   9 4081.72 178.392   8
   5  -6  -9 4040.59 182.568   6
   5  -6  -9 4604.31 200.102  12
  -5  -6   8 5126.83 212.831   8
   5  -6  -8 5434.05 233.606  12
   5  -6  -7 2660.92 157.990  13
  -5  -6   7 2887.36 149.827   8
   5  -6  -6 157.823 54.9483  13
  -5  -6   6 134.625 42.6328   8
   5  -6  -6 225.883 54.7962   7
   5  -6  -5 13760.9 451.904  13
  -5  -6   5 13393.1 419.403   8
   5  -6  -5 13728.2 450.065  12
   5  -6  -5 14192.1 438.042   7
  -5   6   4 542.022 61.9179   9
   5  -6  -4 519.947 77.3390  13
  -5  -6   4 498.558 59.0784   8
   5  -6  -4 548.401 75.1794  12
   5  -6  -4 543.196 72.8621   7
   5  -6  -3 6015.95 254.471  13
   5  -6  -3 6021.85 249.533  12
   5  -6  -2 3514.88 181.430  13
   5  -6  -2 3423.66 174.328  12
   5  -6  -2 3500.04 159.782   2
   5  -6  -1 13085.8 422.555  13
   5  -6  -1 12467.0 404.830  12
   5  -6  -1 12748.6 386.544   2
   5  -6   0 2159.87 129.462  12
   5  -6   0 2281.81 126.571   2
   5  -6   0 2387.17 143.773  13
   5  -6   1 646.515 71.9529  12
   5  -6   1 742.303 74.3201   2
  -5   6  -1 716.715 68.6010  20
   5  -6   2 14.2366 38.0636  13
   5  -6   2 39.4507 32.5629  12
  -5   6  -2 36.7006 28.9709  20
   5  -6   3 18232.6 514.123  12
  -5   6  -3 17847.8 516.373  20
   5  -6   3 17845.2 529.765  13
  -5   6  -4 3785.03 167.567  20
   5  -6   4 3667.34 175.407  13
  -5   6  -5 16618.6 489.719  20
   5  -6   5 17352.5 504.362  13
   5  -6   6 1311.50 97.3576  13
   5  -6   7 535.333 59.1761  13
  -5   6  -8 406.455 58.8096  10
  -5   6  -9 45.4884 28.8934  10
  -5  -7  10 1223.70 74.7768   8
   5  -7 -10 1409.64 77.8436   6
  -5  -7   9 277.157 43.0608   8
   5  -7  -9 321.074 46.5327   6
  -5  -7   8 70.3981 32.7818   8
   5  -7  -8 31.4912 31.5700   6
   5  -7  -7 4418.45 202.639  13
  -5  -7   7 4021.45 179.723   8
   5  -7  -6 1744.60 125.951  13
  -5  -7   6 1553.02 104.915   8
   5  -7  -6 1784.99 126.370  12
   5  -7  -6 1772.23 116.860   7
   5  -7  -5 1804.43 132.072  13
   5  -7  -5 1608.78 121.474  12
  -5  -7   5 1644.28 106.939   8
   5  -7  -5 1791.47 122.374   7
   5  -7  -4 29341.3 823.417  13
   5  -7  -4 28864.8 809.630  12
   5  -7  -4 29485.4 803.997   7
   5  -7  -3 674.641 85.3768  13
   5  -7  -3 577.002 76.1069  12
   5  -7  -2 12560.4 426.052  13
   5  -7  -2 12423.1 407.986  12
   5  -7  -2 12921.4 392.560   2
   5  -7  -1 1938.40 135.688  13
   5  -7  -1 1862.81 122.659  12
   5  -7  -1 1942.04 118.267   2
   5  -7   0 3642.79 171.529  12
   5  -7   0 3808.39 170.416   2
   5  -7   1 1027.62 82.9522  12
   5  -7   1 835.520 80.4213   2
   5  -7   1 1141.15 100.043  13
   5  -7   2 105.228 47.1147  13
   5  -7   2 63.8662 31.4273  12
   5  -7   2 93.1751 46.3802   2
   5  -7   3 1618.14 114.925  13
   5  -7   4 2361.57 136.021  13
   5  -7   5 8084.86 282.347  13
   5  -7   6 3814.03 163.727  13
  -5   7  -7 104.549 37.9378  10
  -5   7  -8 2075.60 95.1742  20
  -5   7  -8 2106.97 112.611  10
  -5   7  -9 213.841 26.3153  20
   5  -8  -9 5131.80 176.505   6
   5  -8  -8 1099.80 80.4335  12
   5  -8  -8 1163.12 81.7109   6
   5  -8  -7 4503.88 188.180  12
   5  -8  -6 4899.96 210.691  13
   5  -8  -6 4870.58 202.680  12
   5  -8  -6 4569.50 192.183   7
   5  -8  -5 2584.36 151.779  13
   5  -8  -5 2488.03 141.376  12
   5  -8  -5 2668.44 140.839   7
   5  -8  -4 914.000 84.2162  12
   5  -8  -4 918.389 87.4355   7
   5  -8  -3 424.026 70.8510  13
   5  -8  -3 374.415 58.4330  12
   5  -8  -3 427.222 65.0237   7
   5  -8  -2 3136.90 153.500  12
   5  -8  -1 10828.4 345.587  12
   5  -8  -1 11102.2 346.801   2
   5  -8   0 11409.2 375.776  13
   5  -8   0 10484.3 333.439  12
   5  -8   0 10861.6 342.083   2
   5  -8   1 8289.65 301.880  13
   5  -8   1 8051.80 275.486   2
   5  -8   2 94.1713 41.9386   2
   5  -8   2 106.875 44.0284  13
   5  -8   3 4758.10 200.590  13
   5  -8   3 4768.57 189.188   2
  -5   8  -3 4915.96 190.733  20
   5  -8   4 121.654 38.0207  13
  -5   8  -4 84.3252 32.0063  20
   5  -8   4 117.815 42.1310   2
   5  -8   5 334.823 47.7410  13
  -5   8  -5 402.335 47.5853  20
   5  -8   5 355.974 49.9323   2
  -5   8  -6 400.752 44.1221  20
  -5   8  -6 346.111 49.2267  10
   5  -8   6 411.446 47.5032   2
  -5   8  -7 884.664 56.4937  20
  -5   8  -7 878.611 67.2531  10
  -5   8  -8 13.5657 14.0634  20
   5  -9  -7 446.543 48.5316   6
   5  -9  -6 808.167 64.2833  12
   5  -9  -5 203.926 46.0171  13
   5  -9  -5 164.347 37.6197  12
   5  -9  -5 240.780 44.0620   7
   5  -9  -4 8.99234 35.3483  13
   5  -9  -4 28.5650 28.2962  12
   5  -9  -4 40.2102 31.5366   7
   5  -9  -3-3.90117 33.3633   7
   5  -9  -2 416.882 59.3394   7
   5  -9  -1 1328.90 99.7014  13
  -5   9   1 1232.60 89.3284  20
   5  -9   0 15701.6 463.296  13
  -5   9   0 15202.2 444.516  20
   5  -9   0 15184.5 433.799   2
   5  -9   1 312.733 52.3425  13
   5  -9   1 199.729 44.5787   2
  -5   9  -1 282.765 46.1359  20
   5  -9   2 3166.23 147.215  13
  -5   9  -2 3268.24 140.287  20
   5  -9   2 3117.84 135.890   2
   5  -9   3 214.661 41.0681   2
   5  -9   3 229.241 41.1657  13
  -5   9  -3 210.899 36.3790  20
  -5   9  -4 3081.51 126.839  20
   5  -9   4 3137.96 126.908   2
  -5   9  -5 1965.13 90.3061  20
   5  -9   5 1941.03 89.1267   2
  -5   9  -6 958.510 55.0940  20
  -5   9  -7 305.424 25.8128  20
  -5  10   7 124.231 16.7629  20
  -5  10   5 986.716 58.4982  20
  -5  10   4 20.9754 21.2634  20
   5 -10  -4 2.45513 23.3952   7
   5 -10  -3 3744.17 154.059  13
   5 -10  -3 3644.10 144.358   7
  -5  10   3 3512.07 138.327  20
   5 -10  -2 436.337 52.6844  13
   5 -10  -2 466.345 50.4628   7
  -5  10   2 419.766 46.9308  20
   5 -10  -1 5117.15 192.124  13
  -5  10   1 5361.67 185.090  20
   5 -10  -1 5271.26 190.199   7
   5 -10   0 103.202 32.0570  13
  -5  10   0 96.5191 29.0894  20
   5 -10   1 662.791 57.1608  13
  -5  10  -1 877.792 59.9529  20
  -5  10  -2 117.348 26.5946  20
  -5  10  -3 1738.39 79.6796  20
  -5  10  -4 557.780 40.0056  20
  -5  10  -5 1334.21 56.6967  20
  -5  11   3 132.159 17.9188  20
  -5  11   2 292.066 26.1400  20
  -5  11   1 603.053 37.6991  20
  -5  11   0 803.807 44.0377  20
  -5  11  -1 59.9677 14.5087  20
  -6   0  13-11.2736 18.4442  21
   6   0 -13-2.42857 17.8839  11
  -6   0  12 2185.46 100.110  21
   6   0 -12 2313.21 118.359  11
  -6   0  11 17.5301 28.6050  21
  -6   0  10 17448.9 489.721  21
  -6   0   9 18.7048 46.9722  18
  -6   0   9 28.5608 31.5740  21
   6   0  -9 49.6202 68.2469  14
  -6   0   8 1632.55 101.178  21
  -6   0   8 1439.89 200.304  18
   6   0  -8 1442.34 230.904  14
  -6   0   7 10.4594 29.2997  21
  -6   0   7 18.0084 49.5356  18
   6   0  -7 23.5649 70.0128  14
   6   0  -6 9780.00 314.746  12
  -6   0   6 9482.59 302.462  21
  -6   0   6 9192.22 511.845  18
   6   0  -6 10196.8 595.989  14
  -6   0   5-14.0329 31.5171   9
  -6   0   5-9.42655 26.6405  21
   6   0  -5-7.69631 31.4601  12
  -6   0   5 31.8775 59.3625  18
   6   0  -5-21.3784 72.0205  14
   6   0  -4 7060.10 247.820  12
  -6   0   4 6697.28 228.036  21
  -6   0   4 6397.08 392.885  18
   6   0  -4 7470.09 480.657  14
  -6   0   3 58.4600 49.2501  18
   6   0  -3 38.8433 68.9780  14
  -6   0   3 52.3106 30.6373  21
  -6   0   2 29411.3 766.692  21
   6   0  -2 31990.2 1126.31  14
  -6   0   2 30415.3 808.265   9
  -6   0   1 247.517 44.3107  10
  -6   0   0 5503.24 379.108   4
  -6   0   0 5740.53 200.486  19
  -6   0   0 5070.34 208.900  10
  -6   0  -1 51.6904 64.2318   4
  -6   0  -1 159.255 35.8745  19
  -6   0  -1 100.971 37.6467  10
  -6   0  -2 21481.3 895.073   4
  -6   0  -2 24009.4 627.600  19
  -6   0  -2 22889.6 660.626  10
  -6   0  -2 23482.3 635.053   5
  -6   0  -3 31.7512 30.8917   5
  -6   0  -3 59.2728 70.1665   4
  -6   0  -3 47.5743 40.2700  10
  -6   0  -4 9621.65 576.215   4
  -6   0  -4 9932.05 360.567  10
  -6   0  -4 10030.0 332.107   5
  -6   0  -5-4.55490 35.0660   5
  -6   0  -5 23.7581 65.3501   4
  -6   0  -5-6.15902 40.9170  10
  -6   0  -6 14576.6 797.622   4
  -6   0  -6 16036.8 483.968   5
  -6   0  -7 42.6101 36.4647   5
  -6   0  -7 50.4480 69.3908   4
   6   0   7 150.694 93.5468  22
  -6   0  -7 42.8345 22.5235  20
  -6   0  -8 239.793 49.3961   5
  -6   0  -8 217.065 55.8026  10
  -6   0  -9 61.7574 31.9027   5
  -6   0  -9 110.390 43.4905  10
  -6   0 -10 1125.22 82.1741  10
  -6   0 -10 1109.89 76.0690   5
  -6   0 -11 16.4069 19.9482   5
  -6  -1  13 2569.09 92.6365  21
  -6   1  13 2498.63 91.4252  21
   6  -1 -13 2158.60 99.6805  11
   6   1 -13 2233.02 101.347  11
  -6  -1  12 25.0572 26.5907  21
  -6   1  12 44.7760 28.1149  21
   6  -1 -12 29.7888 25.7582  11
   6   1 -12 13.3011 24.2078  11
  -6   1  11 7311.13 238.626  21
   6  -1 -11 7089.61 259.551  11
   6   1 -11 7665.08 265.194  11
  -6   1  10 654.503 64.3570  21
  -6  -1   9 4163.45 171.643  21
  -6   1   9 4228.96 171.103  21
  -6   1   9 3616.65 319.441  18
  -6  -1   9 3834.46 330.699  18
   6  -1  -9 4006.05 380.869  14
   6   1  -9 3889.75 376.208  14
  -6  -1   8 121.949 38.0887  21
  -6   1   8 106.771 35.6202  21
   6  -1  -8 131.352 41.8027  12
  -6   1   8 92.5655 65.7941  18
  -6  -1   8 168.084 86.5104  18
   6  -1  -8 120.634 97.7210  14
   6   1  -8 47.9443 76.1853  14
   6  -1  -7 3045.70 154.128  12
  -6  -1   7 2832.64 136.525  21
  -6   1   7 2936.02 137.850  21
  -6   1   7 3021.22 285.520  18
  -6  -1   7 2921.66 282.145  18
   6  -1  -7 2560.33 301.042  14
   6   1  -7 3313.51 335.970  14
  -6   1   6 904.678 87.1029   9
   6  -1  -6 997.739 86.1921  12
  -6  -1   6 939.285 74.3394  21
  -6   1   6 916.232 73.3046  21
  -6   1   6 1098.66 167.935  18
  -6  -1   6 835.121 148.570  18
   6  -1  -6 893.763 180.471  14
   6   1  -6 848.495 175.043  14
  -6   1   5 56.4091 34.2128   9
  -6  -1   5-3.15050 27.4077  21
   6  -1  -5 34.9085 35.3376  12
  -6   1   5 28.1825 27.0135  21
  -6   1   5-15.9064 56.4864  18
  -6  -1   5-16.0260 47.6159  18
   6  -1  -5 63.5764 75.2561  14
   6   1  -5 21.3094 67.6838  14
  -6   1   4 3602.79 168.332   9
  -6  -1   4 3271.32 161.135   9
   6  -1  -4 3269.83 159.035  12
  -6  -1   4 3381.18 141.597  21
  -6   1   4 3098.48 136.668  21
  -6   1   4 3400.43 275.732  18
  -6  -1   4 3044.53 263.541  18
   6  -1  -4 2981.98 299.126  14
   6   1  -4 3752.46 336.184  14
  -6  -1   3 38753.0 986.481   9
  -6   1   3 37185.1 948.578  21
  -6  -1   3 36332.3 1211.75  18
  -6   1   3 36042.5 1209.17  18
   6  -1  -3 35792.0 1288.16  14
   6   1  -3 38885.6 1326.38  14
  -6  -1   3 37621.7 949.603  21
  -6   1   3 39181.0 997.267   9
  -6  -1   2 3119.83 150.152   9
  -6   1   2 3046.78 130.143  21
  -6  -1   2 3140.88 131.607  21
   6   1  -2 3184.59 305.342  14
  -6  -1   2 2788.33 134.394  10
   6  -1  -2 2852.05 131.441  13
  -6  -1   1 23364.0 616.647   9
  -6  -1   1 23327.5 596.977  19
  -6   1   1 22724.8 592.557  19
  -6   1   1 20526.4 591.701  10
  -6  -1   1 20853.0 604.616  10
  -6  -1   0 4552.20 171.728  19
  -6   1   0 4468.60 169.753  19
  -6   1   0 3962.19 174.778  10
  -6  -1   0 4231.01 185.887  10
  -6  -1   0 4420.58 184.238   9
  -6  -1  -1 17176.6 761.241   4
  -6  -1  -1 17992.8 490.765  19
  -6   1  -1 18615.1 491.742  19
  -6   1  -1 17130.4 513.000  10
  -6  -1  -1 17317.0 520.356  10
  -6  -1  -2 3472.82 310.652   4
  -6   1  -2 3581.57 308.563   4
  -6  -1  -2 3460.76 150.482  19
  -6   1  -2 3639.88 150.847  19
  -6  -1  -2 2889.32 226.133  15
  -6   1  -2 3342.08 167.748  10
  -6  -1  -2 3435.93 173.303  10
  -6  -1  -3 16068.7 743.292   4
  -6   1  -3 15643.0 726.952   4
  -6  -1  -3 14416.3 592.176  15
  -6   1  -3 14964.8 480.091  10
  -6  -1  -3 15493.5 486.943  10
  -6  -1  -3 15461.3 455.448   5
  -6   1  -3 15604.4 455.241   5
  -6  -1  -4 261.594 106.770   4
  -6  -1  -4 168.257 44.8234   5
  -6   1  -4 169.931 43.3623   5
  -6   1  -4 150.313 87.0229   4
  -6  -1  -4 73.2635 53.2382  15
  -6   1  -4 176.280 51.2223  10
  -6  -1  -4 209.404 55.9348  10
  -6  -1  -5 228.688 46.7183   5
  -6   1  -5 198.982 46.4758   5
  -6  -1  -5 165.253 83.9485   4
  -6   1  -5 116.738 83.0266   4
  -6   1  -5 170.582 32.3235  20
  -6   1  -5 158.305 54.0171  10
  -6  -1  -5 314.939 66.6597  10
  -6  -1  -6 4048.06 391.032   4
  -6   1  -6 5118.35 434.173   4
  -6   1  -6 4502.71 174.309  20
  -6   1  -6 4870.99 230.957  10
  -6   1  -6 4707.96 204.536   5
  -6   1  -7 1353.38 85.6249  20
  -6  -1  -7 1763.10 132.122  10
  -6   1  -7 1668.07 112.185   5
  -6   1  -8 1019.55 69.8987  20
  -6   1  -8 1145.46 104.593  10
  -6  -1  -8 1088.97 103.405  10
  -6   1  -8 1286.85 94.6489   5
  -6  -1  -8 1052.74 87.1994   5
  -6   1  -9 4790.22 206.704  10
  -6  -1  -9 4459.44 199.711  10
  -6   1  -9 4820.28 190.285   5
  -6  -1  -9 4391.79 185.599   5
  -6   1 -10 128.361 31.3258   5
  -6  -1 -10 52.8701 27.6809   5
  -6   1 -10 113.815 35.1141  10
  -6  -1 -10 97.2865 33.1300  10
  -6  -2  13 63.2770 17.7629  21
  -6   2  13 63.9869 18.1799  21
  -6  -2  12 1066.21 63.3034  21
  -6   2  12 1080.98 63.2110  21
   6  -2 -12 967.932 70.2545  11
   6   2 -12 980.890 70.6709  11
  -6  -2  11 316.204 43.5745  21
  -6   2  11 278.428 41.6146  21
   6  -2 -11 207.447 42.0554  11
   6   2 -11 276.839 45.2593  11
   6  -2 -10 8955.74 303.054  12
  -6  -2  10 9154.06 288.339  21
  -6   2  10 9188.39 287.172  21
   6  -2  -9 1313.54 100.272  12
  -6  -2   9 1151.49 84.8302  21
  -6   2   9 1323.65 88.6015  21
   6  -2  -8 3402.96 173.636  12
  -6  -2   8 3569.92 154.783  21
  -6   2   8 3536.38 152.668  21
  -6   2   8 3159.47 293.698  18
  -6  -2   8 2857.78 284.625  18
   6  -2  -8 3216.66 336.870  14
   6   2  -8 2826.74 315.939  14
   6  -2  -7 5283.75 225.363  12
  -6  -2   7 5177.95 197.065  21
  -6   2   7 5428.04 199.564  21
  -6   2   7 4801.56 364.740  18
  -6  -2   7 5602.86 390.079  18
   6  -2  -7 4503.63 396.282  14
   6   2  -7 4914.81 404.357  14
  -6   2   6 11360.8 382.587   9
   6  -2  -6 11957.6 392.837  12
  -6   2   6 12025.6 357.399  21
  -6  -2   6 11933.9 357.855  21
  -6   2   6 12403.4 592.653  18
  -6  -2   6 12161.2 592.165  18
   6  -2  -6 11631.0 644.659  14
   6   2  -6 11595.8 639.709  14
  -6   2   5 826.602 80.8396   9
  -6   2   5 599.218 57.9026  21
   6  -2  -5 640.686 74.6054  12
  -6  -2   5 614.768 59.8282  21
  -6   2   5 889.751 147.917  18
  -6  -2   5 642.940 128.540  18
   6  -2  -5 559.993 138.631  14
   6   2  -5 956.878 173.907  14
  -6   2   4 7546.59 280.906   9
  -6  -2   4 7405.92 246.986  21
   6  -2  -4 7675.25 281.426  12
  -6   2   4 8236.63 253.669  21
  -6   2   4 7169.93 421.334  18
  -6  -2   4 7798.35 438.763  18
   6  -2  -4 7675.86 485.363  14
   6   2  -4 6793.77 466.134  14
  -6  -2   3 1594.01 104.270   9
   6  -2  -3 1556.43 108.190  12
  -6  -2   3 1746.59 95.3469  21
  -6   2   3 1645.29 92.0875  21
  -6  -2   3 1616.71 192.176  18
  -6   2   3 1492.11 180.900  18
   6  -2  -3 1596.29 212.482  14
   6   2  -3 1659.76 220.669  14
  -6   2   3 1876.45 118.640   9
   6  -2  -3 1509.14 99.9958  13
  -6  -2   2 6400.30 232.399   9
  -6  -2   2 6366.73 213.580  21
  -6   2   2 6406.17 213.284  21
   6  -2  -2 6082.40 408.606  14
   6   2  -2 5814.40 413.842  14
   6  -2  -2 5762.21 219.510  13
  -6  -2   1 2607.68 129.942   9
  -6  -2   1 2583.18 120.533  19
  -6   2   1 2535.35 118.641  19
  -6  -2   1 2361.94 130.878  10
  -6  -2   0 9752.09 297.307   9
  -6  -2   0 9556.98 289.565  19
  -6   2   0 9009.40 283.944  19
  -6  -2   0 9332.15 314.102  10
  -6  -2  -1 261.871 41.9596   9
  -6  -2  -1 223.403 88.8567   4
  -6   2  -1 215.050 92.3753   4
  -6  -2  -1 238.949 39.5549  19
  -6   2  -1 252.231 41.0737  19
  -6   2  -1 178.314 44.2554  10
  -6  -2  -1 225.740 50.8773  10
  -6  -2  -2 30269.4 867.763   4
  -6   2  -2 31501.2 863.074   4
  -6  -2  -2 30610.0 366.492  19
  -6   2  -2 30829.8 360.861  19
  -6  -2  -2 31169.7 736.145  15
  -6   2  -2 29921.4 430.633  10
  -6  -2  -2 30472.8 460.696  10
  -6   2  -3 700.086 147.339   4
  -6  -2  -3 561.896 137.979   4
  -6   2  -3 638.461 54.8526  20
  -6   2  -3 806.335 84.9148  10
  -6  -2  -3 620.249 116.895  15
  -6  -2  -3 768.603 87.2526  10
  -6  -2  -3 700.471 71.5227   5
  -6   2  -3 670.280 69.7899   5
  -6   2  -4 571.034 143.260   4
  -6  -2  -4 411.372 124.848   4
  -6   2  -4 687.437 58.9836  20
  -6   2  -4 693.775 83.5885  10
  -6  -2  -4 580.750 117.363  15
  -6  -2  -4 648.935 84.0482  10
  -6  -2  -4 680.089 72.5101   5
  -6   2  -4 604.690 68.2621   5
  -6   2  -5 748.323 166.006   4
  -6   2  -5 833.559 66.8432  20
  -6  -2  -5 923.130 180.447   4
  -6   2  -5 852.064 94.7670  10
  -6  -2  -5 716.950 136.073  15
  -6  -2  -5 736.184 77.4628   5
  -6   2  -5 714.114 75.1590   5
  -6   2  -6 1175.56 205.207   4
  -6   2  -6 1357.20 86.7855  20
  -6   2  -6 1411.58 118.464  10
  -6  -2  -6 1403.50 186.321  15
  -6  -2  -6 1288.35 117.294  10
  -6  -2  -6 1491.54 105.668   5
  -6   2  -6 1354.69 100.609   5
  -6  -2  -6 1145.52 201.207   4
  -6   2  -7 984.251 74.2839  20
  -6   2  -7 961.366 99.9422  10
  -6  -2  -7 1243.64 110.841  10
  -6   2  -7 1002.12 88.9052   5
  -6  -2  -7 1302.84 98.2507   5
  -6   2  -8 972.146 69.8400  20
  -6  -2  -8 941.838 92.9725  10
  -6   2  -8 909.088 81.1075   5
  -6  -2  -8 1113.31 87.4487   5
  -6   2  -9 1848.90 91.2154  20
  -6   2  -9 2034.05 124.309  10
  -6  -2  -9 1968.42 117.230  10
  -6   2  -9 1933.87 107.293   5
  -6  -2  -9 1927.06 108.356   5
  -6   2 -10 8597.93 276.890  10
  -6   2 -10 8323.81 257.769   5
  -6  -2 -10 8359.53 258.564   5
  -6  -3  12 18.1198 19.2246  21
   6  -3 -12-2.17420 8.10028  11
   6   3 -12 49.2600 21.6305  11
  -6   3  12 33.9763 19.6532  21
  -6  -3  11 849.236 59.7797  21
  -6   3  11 876.411 60.0021  21
   6  -3 -11 731.186 63.2051  11
   6   3 -11 761.545 64.5358  11
  -6  -3  10 348.493 45.0198  21
  -6   3  10 352.287 45.2145  21
   6  -3 -10 328.003 55.1902  12
   6  -3  -9 1659.26 118.867  12
  -6  -3   9 1609.37 95.3790  21
  -6   3   9 1655.58 95.6379  21
   6  -3  -8 1118.16 98.6829  12
  -6  -3   8 938.838 71.5301  21
  -6   3   8 993.409 73.9815  21
  -6  -3   8 1038.33 164.984  18
  -6   3   8 970.958 158.986  18
   6   3  -8 866.726 172.904  14
   6  -3  -7 19562.2 595.719  12
  -6  -3   7 20910.1 553.828  21
  -6   3   7 20502.8 550.236  21
  -6   3   7 18819.7 798.019  18
  -6  -3   7 19652.7 815.436  18
   6  -3  -7 19184.5 870.005  14
   6   3  -7 17812.1 846.378  14
  -6   3   6 983.468 87.6721   9
   6  -3  -6 976.922 98.0363  12
  -6  -3   6 1065.06 77.6898  21
  -6   3   6 1114.07 78.6147  21
  -6   3   6 1116.82 164.689  18
  -6  -3   6 1064.38 165.671  18
   6  -3  -6 1126.59 187.034  14
   6   3  -6 1131.72 187.342  14
  -6   3   5 11702.4 392.831   9
   6  -3  -5 12091.0 386.995  13
   6  -3  -5 12665.9 410.810  12
  -6  -3   5 12613.9 365.281  21
  -6   3   5 12596.1 364.849  21
  -6  -3   5 12318.0 585.324  18
  -6   3   5 11882.4 576.343  18
   6  -3  -5 12192.4 638.524  14
   6   3  -5 13167.0 653.537  14
  -6   3   4 5783.96 237.977   9
   6  -3  -4 6021.68 234.646  13
   6  -3  -4 6110.99 247.029  12
  -6  -3   4 6089.57 210.351  21
  -6   3   4 6290.39 212.446  21
  -6  -3   4 5798.85 377.001  18
  -6   3   4 5939.52 381.885  18
   6  -3  -4 5823.75 412.648  14
   6   3  -4 5726.87 410.736  14
   6  -3  -3 14589.0 462.196  12
  -6  -3   3 15311.0 426.665  21
  -6   3   3 15383.8 426.305  21
   6  -3  -3 14879.1 687.527  14
   6   3  -3 14099.7 685.491  14
   6  -3  -3 15386.1 456.376  13
   6  -3  -2 48.8315 35.9952  13
   6  -3  -2 16.8243 62.6684  14
   6   3  -2 72.2067 78.5160  14
  -6  -3   1 1876.13 103.833   9
  -6  -3   1 1952.77 102.931  19
  -6   3   1 1708.93 95.2027  19
   6  -3  -1 1618.65 203.768  14
   6   3  -1 1936.58 230.420  14
   6  -3  -1 1756.61 108.480  13
  -6  -3   0 244.876 39.2575   9
  -6  -3   0 213.293 37.0629  19
  -6   3   0 160.638 34.0667  19
  -6  -3   0 206.613 48.5612  10
  -6   3  -1 336.554 41.3847  20
  -6  -3  -1 394.178 46.8951  19
  -6   3  -1 306.380 41.9442  19
  -6   3  -1 364.067 54.3593  10
  -6  -3  -1 363.335 61.0317  10
  -6  -3  -2 2149.88 243.901   4
  -6   3  -2 2181.56 243.526   4
  -6   3  -2 1839.58 98.0065  20
  -6  -3  -2 1996.07 218.093  15
  -6   3  -2 1861.83 119.567  10
  -6  -3  -2 1800.51 126.521  10
  -6  -3  -3 8577.67 515.019   4
  -6   3  -3 8023.30 496.251   4
  -6   3  -3 7771.96 262.571  20
  -6   3  -3 8380.16 307.704  10
  -6  -3  -3 8905.84 484.731  15
  -6  -3  -3 8954.54 323.861  10
  -6   3  -4 2809.28 132.003  20
  -6  -3  -4 2841.81 295.050   4
  -6   3  -4 2781.25 288.196   4
  -6   3  -4 3047.88 168.629  10
  -6  -3  -4 2780.25 269.456  15
  -6  -3  -4 3137.53 151.680   5
  -6   3  -4 2955.89 147.303   5
  -6  -3  -5 8909.03 570.696   4
  -6   3  -5 9544.59 580.123   4
  -6   3  -5 10015.8 318.714  20
  -6   3  -5 10817.1 375.763  10
  -6  -3  -5 9516.47 531.060  15
  -6  -3  -5 10465.8 375.647  10
  -6  -3  -5 10400.8 340.136   5
  -6   3  -5 10446.9 339.834   5
  -6   3  -6 231.324 48.1623   5
  -6  -3  -6 147.976 44.8550   5
   6  -3   6 212.969 95.6901  22
   6   3   6 160.487 89.2159  22
  -6  -3  -6-21.9675 2.35672   4
  -6   3  -6 108.136 100.162   4
  -6   3  -6 193.948 39.2715  20
  -6  -3  -6 34.6107 61.4977  15
  -6   3  -6 228.560 60.4577  10
  -6  -3  -6 233.671 58.7023  10
  -6   3  -7 9653.82 308.031  20
  -6   3  -7 10238.3 362.513  10
  -6  -3  -7 10193.6 356.879  10
  -6   3  -7 9533.35 322.818   5
  -6  -3  -7 9940.47 326.329   5
  -6   3  -8 133.953 38.3451   5
  -6  -3  -8 179.831 42.2171   5
  -6   3  -8 199.021 35.9925  20
  -6   3  -8 160.250 48.7308  10
  -6  -3  -8 192.906 48.2997  10
  -6   3  -9 636.168 50.9955  20
  -6   3  -9 622.224 58.1129   5
  -6  -3  -9 592.409 56.9895   5
  -6   3 -10 324.506 43.9854  10
  -6  -4  12 1049.59 64.4299   8
  -6  -4  11 257.248 41.3472   8
  -6   4  11 252.182 30.0717  21
  -6  -4  10 4922.38 164.730  21
   6  -4 -10 5021.88 203.656  12
   6  -4 -10 4486.21 172.809  11
   6   4 -10 4507.97 173.525  11
  -6   4  10 4857.81 163.414  21
  -6  -4   9 252.614 40.0263  21
  -6   4   9 234.923 40.3965  21
   6  -4  -9 270.457 57.6418  12
   6  -4  -8 5356.08 233.237  12
  -6  -4   8 5069.83 185.982  21
  -6   4   8 5196.19 186.716  21
  -6  -4   7 181.376 37.8205  21
  -6   4   7 111.206 34.7702  21
   6  -4  -7 72.7779 47.8929  12
  -6  -4   7 125.170 63.3607  18
   6  -4  -7-18.9719 1.22487  14
   6  -4  -6 2504.64 145.901  13
  -6   4   6 2388.86 136.208   9
  -6   4   6 3058.37 129.378  21
   6  -4  -6 2900.27 163.916  12
  -6  -4   6 2745.13 124.367  21
  -6  -4   6 2403.48 239.079  18
  -6   4   6 2170.34 230.459  18
   6  -4  -6 2329.51 256.716  14
   6   4  -6 2322.37 255.973  14
  -6   4   5 97.2790 37.6705   9
   6  -4  -5 190.062 49.0701  13
  -6   4   5 170.572 38.4706  21
  -6  -4   5 202.813 38.3437  21
   6  -4  -5 136.266 50.2203  12
  -6  -4   5 137.086 68.5055  18
  -6   4   5 197.510 78.2601  18
   6  -4  -5 36.2688 70.6276  14
   6   4  -5 145.225 81.6133  14
   6  -4  -4 7230.47 274.413  13
   6  -4  -4 6961.39 278.814  12
  -6  -4   4 7579.68 239.094  21
   6  -4  -4 6728.85 437.456  14
   6   4  -4 6221.41 425.981  14
  -6   4   4 7457.13 238.940  21
  -6   4   4 6916.04 268.644   9
   6  -4  -3 657.225 77.7172  13
   6  -4  -3 704.517 80.2532  12
   6  -4  -3 612.312 128.312  14
   6   4  -3 619.778 129.142  14
  -6  -4   2 14053.2 396.005  19
  -6   4   2 13956.0 395.270  19
   6  -4  -2 12581.2 610.898  14
   6   4  -2 13291.9 635.769  14
   6  -4  -2 13576.3 430.599  13
  -6  -4   1 3935.24 156.538  19
  -6   4   1 4059.62 156.625  19
   6  -4  -1 3466.58 296.161  14
   6   4  -1 4159.97 341.396  14
   6  -4  -1 3833.55 178.733  13
  -6   4   0 17871.4 508.513  20
  -6  -4   0 18574.1 502.455  19
  -6   4   0 18984.8 502.183  19
   6  -4   0 17877.6 744.739  14
   6  -4   0 18103.8 535.231  13
   6  -4   1 112.812 40.8377  13
  -6   4  -1 114.061 33.5717  20
  -6  -4  -1 104.545 30.8383  19
  -6   4  -1 84.3346 29.8505  19
  -6   4  -1 123.909 36.5457  10
  -6   4  -2 288.057 43.0881  20
  -6  -4  -2 290.305 99.9748  15
  -6   4  -2 212.033 45.4756  10
  -6  -4  -2 211.248 52.9030  10
  -6   4  -3 2237.78 249.076   4
  -6  -4  -3 2039.32 238.315   4
  -6   4  -3 2008.00 110.108  20
  -6   4  -3 2112.09 133.055  10
  -6  -4  -3 2239.53 251.664  15
  -6   4  -4 7153.29 471.232   4
  -6  -4  -4 7256.83 476.098   4
  -6   4  -4 7636.50 261.509  20
  -6   4  -4 7733.05 299.114  10
  -6  -4  -4 8366.39 498.678  15
  -6  -4  -4 8111.11 309.256  10
   6  -4   5 230.094 98.6896  22
  -6  -4  -5-19.3311 1.88975   4
  -6   4  -5 248.005 41.9878  20
  -6  -4  -5 265.836 102.278  15
  -6   4  -5 212.864 55.9805  10
  -6  -4  -5 286.596 59.8670  10
  -6   4  -6 19176.5 550.709  20
  -6   4  -6 20378.5 603.006  10
  -6  -4  -6 20992.8 607.405  10
  -6   4  -7 217.489 39.6798  20
  -6   4  -7 245.667 58.0690  10
  -6   4  -8 147.825 32.6731  20
  -6   4  -8 84.1538 37.5950  10
  -6   4  -9 476.169 43.1602  20
  -6   4 -10 76.0631 17.4119  20
  -6  -5  11 1907.92 92.5273   8
  -6  -5  10 374.769 47.1549   8
   6  -5 -10 383.259 54.7943  12
  -6  -5   9 6690.44 242.599   8
   6  -5  -9 7378.95 268.791  12
  -6  -5   8 3316.42 157.379   8
   6  -5  -8 3858.64 186.859  12
   6  -5  -8 3423.67 166.045   6
   6  -5  -7 5748.94 230.471  13
  -6  -5   7 5159.71 208.961   8
   6  -5  -7 5281.69 235.833  12
   6  -5  -6 3454.98 175.510  13
  -6   5   6 3001.52 150.051   9
  -6  -5   6 3311.08 153.511   8
   6  -5  -6 3540.73 183.609  12
  -6   5   5 349.149 54.0331   9
   6  -5  -5 387.539 63.8295  13
   6  -5  -5 367.649 66.9621  12
  -6  -5   5 306.027 45.8725   8
  -6   5   4 18.7551 32.8895   9
   6  -5  -4 57.7867 46.4562  13
   6  -5  -3 16194.2 501.730  13
   6  -5  -2 4149.73 195.404  13
   6  -5  -2 4161.94 197.681  12
   6  -5  -1 13875.7 443.850  12
   6  -5  -1 14323.5 448.700  13
   6  -5   0 1216.50 98.6146  12
  -6   5   0 1225.34 85.8259  20
   6  -5   0 1197.92 100.460  13
  -6   5  -1 982.211 76.2755  20
   6  -5   1 775.991 82.6181  13
  -6   5  -2 5527.77 206.863  20
  -6   5  -2 5318.39 217.737  10
   6  -5   2 5241.63 222.519  13
  -6   5  -3 9895.73 318.137  20
  -6   5  -3 10051.6 344.551  10
  -6  -5  -3 9496.97 564.693  15
  -6   5  -4 40.7818 27.6542  20
  -6  -5  -4 142.858 91.6814  15
  -6   5  -4 105.140 46.1296  10
  -6   5  -5 7386.84 253.047  20
  -6   5  -5 7292.63 284.289  10
  -6   5  -6 6620.04 231.850  20
  -6   5  -6 6558.28 262.017  10
  -6   5  -7 1754.44 95.5313  20
  -6   5  -7 1561.86 110.561  10
   6  -5   7 1713.00 105.508  13
   6  -5   8 26.5891 27.1652  13
  -6   5  -8 40.3182 23.1735  20
  -6   5  -8 23.8946 28.9914  10
  -6   5  -9 169.089 26.4605  20
  -6   5  -9 161.736 34.8203  10
  -6  -6  10 351.749 37.9685   8
  -6  -6   9 482.989 50.5028   8
   6  -6  -9 554.757 53.3952   6
   6  -6  -9 539.963 63.5460  12
  -6  -6   8 1891.93 107.335   8
   6  -6  -8 2329.39 133.672  12
   6  -6  -8 2162.18 121.785   6
   6  -6  -7 1425.89 105.552  13
  -6  -6   7 1281.40 89.1794   8
   6  -6  -7 1482.16 113.023  12
   6  -6  -6 2030.16 131.699  13
  -6  -6   6 1824.42 106.551   8
   6  -6  -5 2806.83 159.358  13
   6  -6  -5 2769.81 142.691   7
   6  -6  -4 22052.1 637.181  13
   6  -6  -4 22470.6 640.259  12
   6  -6  -4 22616.0 611.809   7
   6  -6  -3 1115.25 102.701  13
   6  -6  -3 947.149 94.4957  12
  -6   6   3 1254.87 98.8232   9
   6  -6  -2 3957.60 197.036  13
   6  -6  -2 4144.60 196.260  12
   6  -6  -1 1482.59 115.510  13
   6  -6  -1 1455.90 110.675  12
   6  -6   0 3804.07 179.634  12
  -6   6   0 3638.03 164.567  20
   6  -6   0 3804.15 187.688  13
   6  -6   1 1905.50 118.926  12
  -6   6  -1 1665.29 105.722  20
   6  -6   1 1756.27 122.575  13
   6  -6   2 183.621 43.6374  12
  -6   6  -2 152.623 37.7916  20
   6  -6   3 460.782 57.9816  12
  -6   6  -3 463.257 56.2960  20
  -6   6  -3 420.478 59.8894  10
   6  -6   4 10087.1 326.118  12
  -6   6  -4 11065.6 333.201  20
  -6   6  -4 10376.9 351.690  10
   6  -6   4 10347.5 346.591  13
  -6   6  -5 3968.31 162.539  20
  -6   6  -5 3861.86 182.169  10
   6  -6   5 3883.92 174.631  13
  -6   6  -6 2297.77 113.263  20
  -6   6  -6 2365.46 132.332  10
   6  -6   6 2297.66 123.351  13
   6  -6   7 130.984 33.8614  13
  -6   6  -7 141.332 30.7328  20
  -6   6  -7 184.932 40.9573  10
  -6   6  -8 1044.31 60.6569  20
  -6   6  -8 972.681 71.6862  10
  -6   6  -9 6.33461 12.3217  20
   6  -7  -9 3500.47 141.738  12
   6  -7  -9 3044.41 123.364   6
   6  -7  -8 3122.70 139.276   6
   6  -7  -7 5097.21 203.836  13
   6  -7  -6 32.3403 38.1328  13
   6  -7  -6 37.5968 36.1891  12
   6  -7  -5 3386.25 174.424  13
   6  -7  -5 3673.63 176.989  12
   6  -7  -5 3462.96 157.093   7
   6  -7  -4 860.289 88.4127  13
   6  -7  -4 736.572 80.5942  12
   6  -7  -4 902.250 81.8335   7
   6  -7  -3 2554.80 151.411  13
   6  -7  -3 2463.04 143.873  12
   6  -7  -3 2386.20 134.739   7
  -6   7   3 2666.71 136.886   9
   6  -7  -2 3364.95 176.614  13
   6  -7  -2 3346.34 167.777  12
   6  -7  -1 2057.26 135.512  13
   6  -7  -1 1936.66 122.129  12
  -6   7   1 2029.33 116.446  20
   6  -7   0 3137.90 164.658  13
   6  -7   0 3060.86 151.639  12
  -6   7   0 2925.06 143.560  20
   6  -7   1 1197.19 89.0112  12
  -6   7  -1 1277.86 89.4251  20
   6  -7   2 3734.25 160.434  12
  -6   7  -2 3761.67 161.709  20
  -6   7  -3 5793.98 213.823  20
   6  -7   3 6039.39 233.957  13
   6  -7   4 12.1293 34.8847  13
  -6   7  -4 51.6924 27.6438  20
  -6   7  -4 42.2350 31.9876  10
  -6   7  -5 3561.87 144.912  20
  -6   7  -5 3565.98 158.056  10
   6  -7   5 3600.13 157.870  13
   6  -7   6 193.218 38.1898  13
  -6   7  -6 106.627 27.9706  20
  -6   7  -6 144.058 36.0306  10
  -6   7  -7 827.120 53.6525  20
  -6   7  -7 779.113 61.8018  10
  -6   7  -8 12.2209 12.0097  20
   6  -8  -8 774.846 58.4366  12
   6  -8  -7 718.638 62.8604  12
   6  -8  -7 638.364 57.8566   6
   6  -8  -6 11.1280 30.3274  13
   6  -8  -6 24.6193 28.7555  12
   6  -8  -5 21.0493 31.3592  13
   6  -8  -5-7.60347 33.6161  12
   6  -8  -5 26.9780 29.9195   7
   6  -8  -4 4436.81 192.336  13
   6  -8  -4 4302.21 180.281  12
   6  -8  -4 4130.24 170.877   7
   6  -8  -3 921.364 85.5047  13
   6  -8  -3 801.912 75.2748  12
   6  -8  -3 822.577 74.0763   7
   6  -8  -2 4326.76 194.129  13
   6  -8  -2 4098.87 175.163  12
  -6   8   2 4442.68 178.135  20
   6  -8  -1 1385.19 105.212  13
   6  -8  -1 1194.20 85.3426  12
  -6   8   1 1386.60 89.8820  20
  -6   8   0 9301.48 298.840  20
   6  -8   1 196.304 47.5255  13
  -6   8  -1 280.743 43.4787  20
   6  -8   2 83.8007 37.7998  13
  -6   8  -2 72.4911 28.3691  20
   6  -8   3 1404.96 93.3129  13
  -6   8  -3 1313.51 81.7196  20
   6  -8   4 2540.21 122.123  13
  -6   8  -4 2563.38 112.236  20
   6  -8   5 195.279 34.8202  13
   6  -9  -5 512.732 53.1366  13
   6  -9  -4 54.4124 30.0846  13
  -6   9   4 33.5376 24.9386  20
   6  -9  -4 38.6144 27.1175   7
   6  -9  -3 9010.19 292.837  13
   6  -9  -3 8775.54 273.774   7
  -6   9   3 9258.81 278.041  20
   6  -9  -2 827.080 66.7752   7
  -6   9   2 773.533 63.5904  20
   6  -9  -1 7073.19 230.976   7
  -6   9   1 6576.56 223.131  20
   6  -9   0 482.214 56.2002  13
   6  -9   1 1050.96 76.1173  13
   6  -9   2 75.6227 30.8620  13
   6  -9   3 894.298 62.6826  13
  -6  10   5 45.6622 13.1151  20
   6 -10  -2 480.240 44.2418  13
  -6  10  -2 1550.16 66.1787  20
  -6  10  -3 109.092 16.0953  20
  -7   0  13 362.458 25.7099  21
  -7   0  12 13.6422 19.7188  21
   7   0 -12 18.3216 19.9378  11
  -7   0  11 1954.27 93.8119  21
   7   0 -11 2100.72 113.448  11
  -7   0  10 68.8683 32.7412  21
  -7   0   9 8028.48 264.437  21
  -7   0   8 3.49576 31.1582  21
  -7   0   7 1536.82 98.1266  21
  -7   0   7 1448.01 200.797  18
   7   0  -7 1423.91 232.810  14
  -7   0   6 32.2843 32.2318  21
  -7   0   6 18.3565 54.5416  18
   7   0  -6 25.4556 80.8539  14
  -7   0   5 3080.15 167.691   9
   7   0  -5 2966.19 152.799  12
  -7   0   5 3210.65 144.521  21
  -7   0   5 2589.98 269.105  18
   7   0  -5 2772.58 326.142  14
  -7   0   4 123.286 38.2143  21
   7   0  -4 93.9300 40.2473  12
   7   0  -4 24.0689 76.4811  14
  -7   0   3 25983.5 721.959   9
   7   0  -3 25474.8 700.837  12
  -7   0   3 24639.0 674.590  21
   7   0  -3 26658.9 1075.96  14
  -7   0   2 309.588 57.8084   9
  -7   0   2 316.848 50.3968  19
   7   0  -2 295.764 135.380  14
  -7   0   1 8821.28 290.216  19
  -7   0   1 8254.81 293.401  10
  -7   0   1 9213.33 323.177   9
  -7   0   0 122.188 45.1077   9
  -7   0   0 104.053 38.3540  19
  -7   0   0 154.053 44.5739  10
  -7   0  -1 2592.53 131.525  19
  -7   0  -1 2753.73 153.749  10
  -7   0  -2 21.6702 54.4210   4
  -7   0  -2 38.2192 30.3611  19
  -7   0  -2 49.7994 38.3136  10
  -7   0  -3 14288.9 739.418   4
  -7   0  -3 16026.9 505.482  10
  -7   0  -4 44.7878 71.1270   4
  -7   0  -4-6.14743 41.4196  10
  -7   0  -5 1150.10 197.678   4
  -7   0  -5 1156.74 110.044  10
  -7   0  -5 989.110 88.2720   5
  -7   0  -6 159.319 45.6374   5
  -7   0  -6 84.4526 48.9319  10
  -7   0  -7 6372.09 238.468   5
  -7   0  -8 91.1467 41.6288  10
  -7   0  -9 47.3030 29.1641  10
  -7   1  12 3695.18 125.709  21
  -7  -1  12 3815.52 127.423  21
   7  -1 -12 3658.66 139.993  11
   7   1 -12 3834.33 143.423  11
  -7  -1  11 411.922 44.1308  21
  -7   1  11 447.548 44.7122  21
   7  -1 -11 472.988 53.0000  11
   7   1 -11 462.287 52.4113  11
  -7   1  10 7891.01 251.044  21
  -7   1   9 505.469 58.4251  21
  -7   1   8 293.147 48.6858  21
   7  -1  -7 1340.55 101.051  12
  -7  -1   7 1300.26 89.2502  21
  -7   1   7 1364.54 91.7084  21
  -7   1   7 1118.86 177.223  18
  -7  -1   7 1110.08 178.721  18
   7  -1  -7 1282.29 220.010  14
   7   1  -7 877.186 191.066  14
  -7   1   6 696.254 80.4826   9
   7  -1  -6 855.219 84.6060  12
  -7  -1   6 852.717 72.7859  21
  -7   1   6 725.489 67.9590  21
  -7   1   6 763.568 145.491  18
  -7  -1   6 861.564 155.105  18
   7  -1  -6 717.941 167.783  14
   7   1  -6 1036.01 201.460  14
  -7   1   5 3061.72 166.064   9
   7  -1  -5 3064.29 159.548  12
  -7   1   5 2985.71 138.798  21
  -7   1   5 2189.56 247.731  18
  -7  -1   5 2461.45 260.172  18
   7  -1  -5 2532.13 303.065  14
   7   1  -5 3326.11 350.266  14
  -7  -1   5 2805.56 137.364  21
  -7   1   4 5288.61 230.305   9
  -7  -1   4 5409.72 229.936   9
   7  -1  -4 5530.13 226.769  12
  -7  -1   4 5107.55 198.015  21
  -7   1   4 5033.81 196.928  21
   7  -1  -4 4972.30 420.346  14
   7   1  -4 5415.47 443.357  14
  -7  -1   3 445.876 66.3830   9
  -7  -1   3 472.435 57.4274  21
  -7   1   3 552.120 59.6321  21
   7   1  -3 373.707 55.4950  12
   7  -1  -3 353.426 61.2815  12
   7  -1  -3 495.910 145.762  14
   7   1  -3 424.224 135.327  14
  -7  -1   2 50287.9 1291.85   9
  -7  -1   2 49918.6 1264.20  19
  -7   1   2 50842.3 1264.79  19
   7  -1  -2 50657.8 1681.97  14
   7   1  -2 52084.0 1721.32  14
  -7  -1   1 9526.09 323.908   9
  -7  -1   1 9208.70 304.630  19
  -7   1   1 9657.68 306.769  19
   7  -1  -1 10158.9 582.898  14
   7   1  -1 10651.7 615.985  14
  -7  -1   1 8610.17 312.287  10
   7  -1  -1 9036.76 298.650  13
  -7  -1   0 17545.9 500.523   9
  -7  -1   0 16555.5 476.184  19
  -7   1   0 16705.5 475.090  19
  -7   1   0 16001.6 486.049  10
  -7  -1   0 15768.9 498.117  10
  -7  -1  -1 2338.42 130.354   9
  -7  -1  -1 2174.72 119.822  19
  -7   1  -1 2004.61 115.036  19
  -7   1  -1 2286.79 135.143  10
  -7  -1  -1 2119.44 136.620  10
  -7  -1  -2 753.951 158.629   4
  -7   1  -2 628.723 149.300   4
  -7  -1  -2 780.563 71.8351  19
  -7   1  -2 762.046 70.5722  19
  -7   1  -2 850.610 87.8450  10
  -7  -1  -2 870.307 91.4187  10
  -7  -1  -2 986.502 83.0896   9
  -7  -1  -3 4562.10 391.731   4
  -7   1  -3 3846.29 365.223   4
  -7   1  -3 4714.61 219.318  10
  -7  -1  -3 4955.95 229.155  10
  -7  -1  -3 4657.95 191.723   9
  -7  -1  -4 22.4892 66.8414   4
  -7   1  -4 44.4122 78.8766   4
  -7   1  -4 202.678 56.8301  10
  -7  -1  -4 43.6135 43.1682  10
  -7  -1  -5 6545.55 475.582   4
  -7   1  -5 5992.39 458.062   4
  -7   1  -5 7011.34 289.347  10
  -7  -1  -5 7447.85 297.535  10
  -7   1  -6 6693.35 273.872  10
  -7   1  -6 6580.74 247.428   5
  -7  -1  -6 6159.21 242.720   5
  -7   1  -7 127.945 49.8145  10
  -7  -1  -8 2284.26 130.686  10
  -7   1  -9 1178.97 82.6838  10
  -7  -1  -9 1257.99 82.5915  10
  -7  -2  12 151.160 23.4531  21
  -7   2  12 112.621 21.3896  21
  -7  -2  11 1031.40 62.2015  21
  -7   2  11 921.821 59.7321  21
   7  -2 -11 926.063 68.6843  11
   7   2 -11 931.627 70.9680  11
  -7  -2  10 528.223 53.3229  21
  -7   2  10 603.776 54.2681  21
   7  -2  -9 7050.95 258.755  12
  -7  -2   9 7563.33 245.838  21
  -7   2   9 7400.35 243.003  21
   7  -2  -8 936.822 88.2446  12
  -7  -2   8 1216.23 84.6237  21
  -7   2   8 1084.67 80.4246  21
   7  -2  -7 6305.30 251.206  12
  -7  -2   7 6383.50 224.120  21
  -7   2   7 6247.12 221.623  21
  -7  -2   7 5395.25 394.505  18
  -7   2   7 5247.90 387.081  18
   7  -2  -7 5797.63 456.288  14
   7   2  -7 5494.35 451.339  14
  -7   2   6 1398.25 110.657   9
   7  -2  -6 1494.96 115.011  12
  -7  -2   6 1521.03 97.4512  21
  -7   2   6 1500.17 95.1016  21
  -7  -2   6 1254.64 189.007  18
  -7   2   6 1220.08 184.393  18
   7  -2  -6 1375.39 229.159  14
   7   2  -6 1564.25 242.512  14
  -7   2   5 1303.76 105.320   9
   7  -2  -5 1397.22 109.849  12
  -7  -2   5 1234.53 87.4797  21
  -7   2   5 1302.32 88.4465  21
  -7  -2   5 1172.44 182.361  18
  -7   2   5 855.579 156.466  18
   7  -2  -5 1289.61 212.086  14
   7   2  -5 1345.68 221.138  14
  -7   2   4 315.438 58.7488   9
  -7  -2   4 368.925 51.5172  21
  -7   2   4 313.761 48.3314  21
   7  -2  -4 306.697 60.1306  12
   7  -2  -4 373.939 121.245  14
   7   2  -4 302.826 117.228  14
  -7   2   3 14334.4 462.146   9
  -7  -2   3 14688.7 447.753   9
   7  -2  -3 14181.8 451.463  12
   7  -2  -3 13211.0 700.308  14
   7   2  -3 13673.4 727.218  14
  -7  -2   2 671.019 71.6507   9
  -7  -2   2 737.646 68.8225  19
  -7   2   2 648.768 65.0837  19
   7  -2  -2 559.055 158.486  14
   7   2  -2 706.527 179.847  14
  -7   2   2 859.749 89.8646   9
   7  -2  -2 610.135 68.9899  13
  -7  -2   1 12773.9 395.560   9
  -7  -2   1 13631.0 389.981  19
  -7   2   1 12379.0 380.918  19
   7  -2  -1 12868.6 662.736  14
   7   2  -1 13089.3 700.189  14
   7  -2  -1 11722.5 382.746  13
  -7  -2   0 1208.21 90.0661   9
  -7  -2   0 1067.81 84.3110  19
  -7   2   0 1116.93 83.7885  19
  -7   2   0 1071.21 85.5702  10
  -7  -2   0 1293.96 102.941  10
  -7  -2  -1 849.361 72.4282   9
  -7  -2  -1 845.851 73.0512  19
  -7   2  -1 880.123 72.5070  19
  -7   2  -1 754.322 77.4960  10
  -7  -2  -1 806.459 86.8262  10
  -7   2  -2 2411.25 281.529   4
  -7  -2  -2 2153.56 272.463   4
  -7   2  -2 1975.96 128.644  10
  -7  -2  -2 2132.37 141.736  10
  -7  -2  -3 991.949 186.693   4
  -7   2  -3 1098.05 191.750   4
  -7   2  -3 1521.79 115.958  10
  -7  -2  -3 1250.04 113.732  10
  -7  -2  -4 470.067 130.899   4
  -7   2  -4 307.344 110.589   4
  -7   2  -4 334.534 65.6689  10
  -7  -2  -4 432.889 73.6775  10
  -7   2  -5 3852.97 193.129  10
  -7  -2  -5 3904.23 197.988  10
  -7   2  -6 2353.21 147.133  10
  -7   2  -7 16507.7 507.857  10
  -7  -2  -7 16933.9 511.893  10
  -7  -2  -8 428.376 58.4043  10
  -7   2  -8 419.932 58.1819  10
  -7  -3  11 216.402 29.4823  21
  -7   3  11 168.640 26.6471  21
   7   3 -11 165.605 29.0491  11
  -7  -3  10 4853.38 164.626  21
  -7   3  10 4680.61 162.526  21
   7  -3 -10 4655.61 180.591  12
   7  -3  -9 641.781 71.4987  12
  -7  -3   9 691.929 59.4658  21
  -7   3   9 737.446 60.5585  21
   7  -3  -8 7131.77 275.442  12
  -7  -3   8 7404.27 245.018  21
  -7   3   8 7529.10 244.596  21
   7  -3  -7 2422.66 146.663  12
  -7  -3   7 2528.51 123.048  21
  -7   3   7 2379.77 120.177  21
  -7   3   6 5560.84 213.231   9
   7  -3  -6 6241.03 232.966  12
  -7   3   6 6412.58 194.908  21
  -7  -3   6 6443.96 194.511  21
   7   3  -6 5846.66 430.555  14
  -7   3   5 1208.90 101.572   9
   7  -3  -5 1362.93 109.901  12
  -7  -3   5 1351.31 88.8918  21
  -7   3   5 1246.24 87.2759  21
   7  -3  -5 1427.88 212.997  14
   7   3  -5 1236.34 203.599  14
  -7   3   4 781.264 84.3064   9
   7  -3  -4 792.458 77.6735  13
   7  -3  -4 947.415 92.1954  12
   7   3  -4 617.117 149.519  14
   7  -3  -3 3673.09 174.719  13
   7  -3  -3 3851.81 188.138  12
  -7  -3   3 4081.98 167.256  19
  -7   3   3 3699.46 161.233  19
   7  -3  -3 3583.76 328.673  14
   7   3  -3 3347.75 336.375  14
  -7   3   3 3893.58 193.479   9
   7  -3  -2 12739.7 417.422  12
  -7  -3   2 13250.3 391.303  19
  -7   3   2 12978.1 387.611  19
   7  -3  -2 12507.6 647.503  14
   7   3  -2 13205.5 694.774  14
   7  -3  -2 12710.3 405.814  13
  -7  -3   1 4337.39 175.893  19
  -7   3   1 4146.16 170.383  19
   7  -3  -1 3830.68 342.157  14
   7   3  -1 4379.71 397.696  14
   7  -3  -1 4270.64 186.503  13
  -7  -3   0 3972.68 163.875  19
  -7   3   0 3591.82 156.720  19
   7  -3   0 3708.66 335.175  14
   7   3   0 4047.38 379.379  14
   7  -3   0 3872.24 175.927  13
  -7  -3  -1 1750.34 104.221  19
  -7   3  -1 1713.49 100.225  19
  -7   3  -1 1731.82 111.563  10
  -7  -3  -1 2078.88 137.558  10
  -7   3  -2 563.990 51.1221  20
  -7  -3  -2 439.703 72.9920  10
  -7   3  -3 8492.21 536.444   4
  -7   3  -3 8280.55 257.115  20
  -7   3  -3 9098.57 313.680  10
  -7   3  -4 12852.8 613.711   4
  -7   3  -4 12023.2 214.474  20
  -7   3  -4 13613.6 312.636  10
  -7  -3  -4 14625.3 343.792  10
  -7   3  -5 1065.05 71.0923  20
  -7   3  -5 1237.03 104.779  10
  -7   3  -6 9042.51 318.397  10
  -7  -3  -6 9883.46 331.299  10
  -7   3  -7 1490.36 107.214  10
  -7  -3  -7 1628.22 111.271  10
  -7   3  -8 251.649 45.4802  10
  -7   4  10 39.8198 19.5271  21
   7  -4 -10 21.7351 27.6862  12
  -7   4   9 5790.81 185.870  21
   7  -4  -9 5744.65 222.916  12
   7  -4  -8 4311.71 193.955  12
  -7  -4   8 4340.76 156.348  21
  -7   4   8 3888.30 151.657  21
   7  -4  -7 4156.74 198.759  12
  -7  -4   7 4390.95 164.526  21
  -7   4   7 4332.51 163.069  21
  -7   4   6 364.047 54.6774   9
  -7  -4   6 495.308 55.6288  21
  -7   4   6 407.260 51.0317  21
   7  -4  -6 323.734 63.3549  12
  -7   4   5 52.9971 33.3511   9
   7  -4  -5 13.6471 33.8848  13
   7  -4  -5-5.44849 40.1208  12
   7  -4  -5-18.2528 0.04590  14
  -7   4   4 519.607 67.0543   9
   7  -4  -4 497.050 66.4930  13
   7  -4  -4 445.757 70.4242  12
  -7  -4   4 428.004 50.7851  19
  -7   4   4 466.160 52.7378  19
   7  -4  -3 15139.8 470.068  13
   7  -4  -3 15662.6 483.410  12
  -7  -4   3 15962.5 440.598  19
  -7   4   3 15500.6 437.805  19
   7   4  -3 13981.9 710.091  14
  -7   4   3 15024.0 480.670   9
   7  -4  -2 949.437 92.3771  12
  -7   4   2 740.420 61.6341  20
  -7  -4   2 898.298 72.2628  19
  -7   4   2 897.445 71.1584  19
   7  -4  -2 501.129 149.011  14
   7   4  -2 647.220 174.022  14
   7  -4  -2 864.148 85.3914  13
  -7   4   1 8329.64 272.092  20
  -7  -4   1 8534.23 278.431  19
  -7   4   1 9193.93 282.502  19
   7  -4  -1 8277.14 486.690  14
   7   4  -1 9576.34 561.056  14
   7  -4  -1 9349.33 315.687  13
   7  -4   0 169.340 47.1445  13
  -7   4   0 117.095 29.0695  20
  -7  -4   0 80.3834 34.6875  19
  -7   4   0 31.5530 35.6629  19
   7  -4   0 16.6786 79.4854  14
   7   4   0 173.275 100.302  14
  -7   4  -1 3051.49 112.868  20
   7  -4   1 3058.89 142.056  13
   7  -4   2 179.302 51.2269  13
  -7   4  -2 150.541 32.1827  20
  -7   4  -2 136.226 39.3221  10
  -7   4  -3 5759.01 202.254  20
  -7   4  -3 5734.29 232.828  10
  -7   4  -4 150.201 33.2190  20
  -7   4  -4 133.596 45.9395  10
  -7   4  -5 3657.96 147.060  20
  -7   4  -5 3784.49 181.358  10
  -7   4  -6 458.013 46.5070  20
  -7   4  -6 610.469 70.1152  10
  -7   4  -7 577.910 65.0708  10
   7  -4   8 94.7244 29.5656  13
  -7   4  -8 119.282 33.2685  10
   7  -5 -10 2555.36 114.750  12
   7  -5  -9 952.461 77.6887  12
   7  -5  -8 3039.34 153.031  12
   7  -5  -7 67.3284 43.5673  12
   7  -5  -6 8668.76 295.942  13
   7  -5  -6 9042.45 315.481  12
  -7   5   5 165.477 41.5418   9
   7  -5  -5 287.528 55.1207  13
   7  -5  -5 303.307 62.9220  12
  -7   5   4 1991.22 126.562   9
   7  -5  -4 2529.50 142.076  13
   7  -5  -4 2349.34 144.107  12
  -7  -5   4 2167.56 103.646  19
   7  -5  -3 6419.68 255.673  13
  -7   5   3 6506.97 258.387   9
   7  -5  -2 1565.77 112.568  13
  -7   5   2 1298.26 84.9868  20
   7  -5  -1 3135.76 161.837  12
  -7   5   1 2620.95 127.344  20
   7  -5  -1 2979.92 158.456  13
   7  -5   0 8431.25 299.346  12
  -7   5   0 7777.41 261.970  20
   7  -5   0 8350.51 299.793  13
   7  -5   1 202.303 51.9941  13
   7  -5   1 180.202 47.7076  12
  -7   5  -1 239.165 39.3929  20
  -7   5  -2 1688.27 95.7790  20
   7  -5   2 1727.99 114.560  13
  -7   5  -3 676.445 59.6319  20
  -7   5  -3 598.127 66.4428  10
   7  -5   3 669.607 74.2223  13
  -7   5  -4 5935.34 206.966  20
  -7   5  -4 6013.20 233.223  10
   7  -5   4 6203.07 235.069  13
  -7   5  -5 1076.06 70.7820  20
  -7   5  -5 1172.91 90.0661  10
  -7   5  -6 2456.38 105.021  20
  -7   5  -6 2393.99 126.680  10
   7  -5   6 2279.27 120.716  13
   7  -5   7 141.863 32.0050  13
  -7   5  -7 116.174 22.9794  20
  -7   5  -7 156.551 35.0693  10
   7  -6  -9 1500.87 87.1189  12
   7  -6  -8 43.0638 31.7466  12
   7  -6  -7 3201.42 155.142  12
   7  -6  -6 204.931 46.4721  13
   7  -6  -6 230.467 49.7113  12
   7  -6  -5 2777.12 143.772  13
  -7   6   5 2216.01 120.353   9
  -7   6   4 393.265 54.5206   9
   7  -6  -4 465.509 65.5952  13
  -7   6   3 5764.29 231.442   9
   7  -6  -3 5998.66 239.095  13
   7  -6  -3 5842.14 238.564  12
  -7   6   2 147.118 45.4364   9
   7  -6  -2 58.0323 42.4417  13
   7  -6  -2 65.4182 40.6734  12
  -7   6   2 42.9967 26.3068  20
   7  -6  -1 2166.75 132.492  13
   7  -6  -1 2139.95 127.576  12
  -7   6   1 2054.85 109.672  20
   7  -6   0 619.888 74.8366  13
   7  -6   0 570.255 69.2496  12
  -7   6   0 662.138 59.3716  20
   7  -6   1 6926.95 251.710  12
  -7   6  -1 6513.06 228.880  20
   7  -6   1 7117.13 262.573  13
   7  -6   2 2030.58 115.993  12
  -7   6  -2 1934.50 102.485  20
   7  -6   2 2105.93 126.239  13
   7  -6   3 108.650 35.8599  12
  -7   6  -3 114.662 29.6423  20
  -7   6  -4-2.69535 20.7508  20
  -7   6  -4 27.3867 27.7215  10
  -7   6  -5 2535.82 108.561  20
  -7   6  -5 2413.93 120.948  10
   7  -6   5 2579.48 127.001  13
  -7   6  -6 677.356 48.8192  20
  -7   6  -6 755.320 61.0499  10
   7  -6   6 750.393 62.2837  13
  -7   6  -7 2641.27 93.2382  20
   7  -7  -8 2434.77 109.987  12
   7  -7  -7 515.172 47.8633   6
   7  -7  -6 2448.89 121.175  13
   7  -7  -5 2237.76 122.058  13
   7  -7  -5 2051.13 118.483  12
   7  -7  -4 1039.33 86.2400  13
   7  -7  -4 1100.37 86.4339  12
  -7   7   3 370.828 48.6471   9
   7  -7  -3 316.943 53.6340  13
   7  -7  -3 301.722 51.2439  12
  -7   7   3 296.336 43.0222  20
  -7   7   2 384.856 54.6715   9
   7  -7  -2 453.702 61.7313  13
   7  -7  -2 351.654 52.4270  12
  -7   7   2 474.743 51.8983  20
   7  -7  -1 2035.03 121.659  13
   7  -7  -1 1910.40 112.367  12
  -7   7   1 1878.44 100.448  20
   7  -7   0 5963.01 229.371  13
   7  -7   0 5969.58 216.641  12
  -7   7   0 5555.95 200.613  20
   7  -7   1 4310.58 184.702  13
   7  -7   1 4317.42 170.813  12
  -7   7  -1 4129.91 160.056  20
  -7   7  -2 1047.62 69.2494  20
  -7   7  -3 5.01455 20.1072  20
   7  -7   4 3802.92 154.554  13
  -7   7  -4 3623.45 134.857  20
   7  -7   5 42.1495 24.0574  13
  -7   7  -5 50.7918 19.7338  20
  -7   7  -6 1405.40 61.6500  20
   7  -8  -6 229.876 33.6229  12
  -7   8   6 143.506 23.4520  20
   7  -8  -5 809.061 64.1056  13
   7  -8  -5 847.147 63.5753  12
  -7   8   5 869.554 54.5425  20
   7  -8  -4 588.912 58.8942  13
   7  -8  -4 472.585 49.7063  12
  -7   8   4 455.075 43.3791  20
   7  -8  -3 5949.08 209.799  13
   7  -8  -3 5514.63 194.700  12
  -7   8   3 5328.93 183.601  20
   7  -8  -2 331.125 49.8198  13
   7  -8  -2 374.317 46.0519  12
  -7   8   2 262.401 37.9595  20
  -7   8   1 1977.25 100.710   9
   7  -8  -1 1968.31 110.188  13
   7  -8  -1 1948.73 98.1512  12
   7  -8  -1 1883.76 95.8004   7
  -7   8   1 2138.13 97.8187  20
  -7   8   0 140.236 32.7089   9
   7  -8   0 144.944 39.0324  13
  -7   8   0 83.1903 24.7110  20
  -7   8  -1 2814.23 114.584  20
   7  -8   2 21.1643 29.5991  13
  -7   8  -2 2.14347 16.8497  20
   7  -8   3 671.753 55.8832  13
  -7   8  -3 616.953 45.4457  20
  -7   8  -4 643.605 42.4521  20
  -7   8  -5 767.323 39.9350  20
  -7   9   5 8.60524 10.7379  20
  -7   9   4 6138.67 177.181  20
   7  -9  -3 54.2325 23.6908  13
  -7   9   3 14.3383 15.6082  20
   7  -9  -2 1315.26 75.2008  13
  -7   9   2 1325.65 64.6635  20
   7  -9  -1 409.407 42.5702  13
  -7   9   1 286.639 31.6446  20
  -7   9   0 906.079 51.7107  20
  -7   9  -1 21.7680 15.4286  20
  -7   9  -2 222.535 23.7271  20
  -7   9  -3 183.754 19.5428  20
  -8   0  11 6.43667 17.3322  21
   8   0 -11-7.24403 17.1494  11
  -8   0  10 615.527 50.5271  21
  -8   0   9 2.69281 27.2150  21
  -8   0   8 518.016 56.8802  21
  -8   0   7-10.0949 39.8114  21
  -8   0   6 1919.60 109.432  21
  -8   0   5 36.3387 36.0570  21
   8   0  -5 128.930 91.5750  14
  -8   0   4 6098.08 257.235   9
   8   0  -4 5896.98 235.031  12
   8   0  -4 5911.29 479.537  14
  -8   0   3 200.275 56.7403   9
   8   0  -3 229.694 52.8220  12
  -8   0   3 145.049 44.7766  19
   8   0  -3 276.084 126.120  14
  -8   0   2 39312.5 1022.42   9
  -8   0   2 36898.2 978.491  19
   8   0  -2 37614.4 1404.50  14
  -8   0   1 48.1616 39.4051   9
  -8   0   1-3.95720 41.9220  19
  -8   0   0 4233.04 198.315   9
  -8   0   0 4203.45 177.720  19
   8   0   0 4378.90 398.635  14
  -8   0   0 3856.51 182.520  10
  -8   0  -1-29.7401 36.9248   9
  -8   0  -1-35.2583 36.2807  19
  -8   0  -1 10.1059 34.5187  10
  -8   0  -2 891.461 91.4195  10
  -8   0  -2 907.784 83.8364   9
  -8   0  -3 125.979 38.9986   9
  -8   0  -3 132.954 44.9570  10
  -8   0  -4 2912.20 163.859  10
  -8   0  -5 219.340 53.3444  10
  -8   0  -6 2016.48 126.137  10
  -8   0  -7 80.7347 33.4923  10
  -8  -1  11 314.914 32.7023  21
  -8   1  11 357.962 33.2287  21
   8  -1 -11 279.078 35.7580  11
   8   1 -11 316.970 38.9684  11
  -8  -1  10 2.14065 25.2116  21
  -8   1  10-4.23858 23.1959  21
  -8   1   9 3646.16 142.630  21
  -8   1   8 2612.71 122.486  21
  -8   1   7 6954.16 238.192  21
   8  -1  -6 1425.83 103.751  12
  -8   1   6 1390.08 92.3291  21
  -8   1   5 3289.93 176.579   9
   8  -1  -5 3657.54 175.517  12
   8  -1  -5 3471.25 357.396  14
   8   1  -5 2934.99 337.689  14
   8  -1  -4 6772.43 263.564  12
  -8   1   4 6736.93 243.750  19
   8  -1  -4 6140.90 480.703  14
   8   1  -4 7083.33 524.836  14
  -8  -1   3 10997.4 370.747   9
   8  -1  -3 10884.2 362.742  12
  -8  -1   3 10168.7 338.441  19
  -8   1   3 10722.7 342.356  19
   8  -1  -3 9581.24 608.689  14
   8   1  -3 10543.1 649.182  14
  -8   1   2 6201.63 255.613   9
  -8  -1   2 5580.75 236.529   9
  -8  -1   2 5404.73 216.529  19
  -8   1   2 5622.14 219.236  19
   8  -1  -2 5829.81 461.828  14
   8   1  -2 5609.72 465.678  14
  -8   1   1 5980.46 248.060   9
  -8  -1   1 5523.79 229.478   9
  -8  -1   1 5018.80 206.071  19
  -8   1   1 5375.14 209.869  19
   8  -1  -1 4686.33 416.136  14
   8   1  -1 6227.06 488.382  14
  -8  -1   0 4292.46 185.012   9
  -8  -1   0 3710.07 166.567  19
  -8   1   0 3293.50 159.304  19
   8  -1   0 2792.80 328.366  14
   8   1   0 3695.40 385.082  14
  -8   1   0 3317.21 161.977  10
  -8  -1   0 3979.39 184.474  10
   8  -1   0 3428.12 158.673  13
  -8   1   0 4276.27 200.681   9
  -8   1  -1 27.3343 39.3196   9
  -8  -1  -1 65.4573 34.3147   9
  -8  -1  -1 81.7167 38.3549  19
  -8   1  -1 15.3488 33.1106  19
  -8   1  -1 18.8384 32.1826  10
  -8  -1  -1 42.2894 39.8312  10
  -8  -1  -2 9671.48 316.794   9
  -8   1  -2 9584.00 339.116  10
  -8  -1  -2 9849.25 350.177  10
  -8   1  -3 3272.17 174.068  10
  -8  -1  -3 3461.04 182.098  10
  -8   1  -4 132.141 47.9969  10
  -8  -1  -4 199.972 55.5657  10
  -8   1  -5 5132.85 222.805  10
  -8  -1  -5 5343.84 228.761  10
  -8   1  -6 1657.59 112.215  10
  -8  -1  -6 1784.53 115.796  10
  -8   1  -7 4889.76 193.053  10
  -8   1  -8 1178.63 73.6818  10
  -8  -1  -8 1110.12 71.6655  10
  -8  -2  10 2324.82 96.5653  21
  -8   2  10 2373.99 96.3913  21
  -8  -2   9 1927.94 94.0379  21
  -8   2   9 1963.89 94.5523  21
  -8  -2   8 5144.25 183.136  21
  -8   2   8 5222.37 182.698  21
   8  -2  -7 2434.21 135.976  12
  -8  -2   7 2557.44 123.109  21
  -8   2   7 2275.79 116.510  21
   8  -2  -6 5065.47 216.225  12
  -8   2   5 121.643 43.2600   9
   8  -2  -5 25.1983 39.6398  12
  -8   2   4 115.246 43.6110   9
   8  -2  -4 61.1085 41.2730  12
  -8  -2   4 111.332 37.3751  19
  -8   2   4 34.1283 30.7558  19
   8  -2  -4 90.1583 75.9521  14
   8   2  -4 98.7758 87.7071  14
  -8   2   3 3472.17 178.264   9
   8  -2  -3 2985.72 162.807  12
  -8  -2   3 2831.11 145.073  19
  -8   2   3 3129.37 149.268  19
   8  -2  -3 2910.10 310.316  14
   8   2  -3 3175.25 342.466  14
   8  -2  -2 11182.5 372.945  12
  -8  -2   2 10957.3 345.040  19
  -8   2   2 10825.4 343.149  19
   8  -2  -2 9703.76 595.563  14
   8   2  -2 10750.6 652.061  14
  -8  -2   1 1954.95 118.364   9
  -8  -2   1 1626.47 105.668  19
  -8   2   1 1977.96 112.302  19
   8  -2  -1 1494.45 246.943  14
   8   2  -1 1425.56 263.782  14
   8  -2  -1 1740.58 111.657  13
  -8   2   1 2211.24 144.552   9
  -8  -2   0 3062.89 150.985   9
  -8  -2   0 3211.58 150.944  19
  -8   2   0 3437.80 153.749  19
   8  -2   0 3656.01 352.792  14
   8   2   0 3528.47 366.899  14
   8  -2   0 3247.99 154.814  13
   8  -2   1 187.567 46.5323  13
  -8   2  -1 229.651 45.2557  10
  -8  -2  -1 136.420 46.4601  10
  -8   2  -2 1191.45 96.8714  10
  -8  -2  -2 1479.82 115.697  10
  -8   2  -3 24.4317 33.3777  10
  -8  -2  -3-5.59843 38.2416  10
  -8   2  -4 7696.27 289.601  10
  -8  -2  -4 8121.78 304.215  10
  -8   2  -5 451.841 62.4522  10
  -8  -2  -5 402.684 63.7082  10
  -8   2  -6 2875.48 145.014  10
  -8   2  -7 219.885 39.6312  10
  -8  -2  -7 192.068 41.0294  10
  -8   3  10 118.164 23.1249  19
   8  -3  -9 3479.41 142.093  12
   8  -3  -8 267.312 48.7795  12
   8  -3  -7 2171.18 128.061  12
   8  -3  -6 119.586 47.7594  12
  -8  -3   6 75.6469 32.0094  19
  -8   3   6 25.8893 24.1372  19
  -8   3   5 3788.37 183.622   9
   8  -3  -5 3951.88 188.893  12
  -8  -3   5 3992.23 164.057  19
  -8   3   5 3879.45 161.762  19
  -8   3   4 77.7477 37.3217   9
   8  -3  -4 157.094 49.3217  12
  -8  -3   4 78.4406 31.3338  19
  -8   3   4 70.4852 32.2124  19
  -8   3   3 3341.91 179.181   9
   8  -3  -3 3823.79 183.130  12
  -8  -3   3 3818.34 159.263  19
  -8   3   3 3318.07 151.025  19
  -8   3   2 44.3966 38.9191   9
   8  -3  -2 79.4612 36.9802  13
   8  -3  -2 29.8215 39.4669  12
  -8  -3   2 21.0826 31.3199  19
  -8   3   2 3.47083 31.1818  19
   8  -3  -2-19.4776 0.28950  14
   8   3  -2-23.2805 94.2593  14
   8  -3  -1 859.669 85.4194  12
  -8  -3   1 924.084 70.8695  19
  -8   3   1 975.099 72.6029  19
   8   3  -1 919.245 179.582  14
   8  -3  -1 1102.93 86.6814  13
  -8  -3   0 1134.88 81.7511  19
  -8   3   0 1003.48 76.7397  19
   8  -3   0 1019.10 86.7907  13
   8  -3   1 7369.62 265.960  13
   8  -3   2 145.525 43.8677  13
  -8   3  -2 94.7237 35.9206  10
  -8   3  -3 3906.33 179.680  10
   8  -3   3 4463.39 187.424  13
  -8   3  -4 356.451 55.1891  10
  -8   3  -5 2115.69 121.305  10
  -8   3  -6 459.724 56.2778  10
  -8   3  -7 4156.38 160.975  10
   8  -3   7 4209.31 158.132  13
   8  -4  -9 771.372 60.3882  12
  -8   4   9 790.112 44.5613  19
   8  -4  -8 555.984 59.7998  12
  -8   4   8 494.964 43.6332  19
   8  -4  -7 3879.91 167.417  12
  -8   4   7 3177.74 128.106  19
   8  -4  -6 5490.87 218.590  12
  -8  -4   6 5575.80 184.849  19
  -8   4   5-4.38395 29.1381   9
   8  -4  -5 52.3875 38.2030  12
  -8  -4   5 55.3048 28.1320  19
  -8   4   5 60.5172 26.8956  19
  -8   4   4 1270.70 98.8435   9
   8  -4  -4 1232.49 100.634  12
  -8  -4   4 1290.15 80.9242  19
  -8   4   4 1261.60 80.8535  19
  -8   4   3 279.875 56.2228   9
   8  -4  -3 301.930 51.9242  13
   8  -4  -3 262.801 54.7683  12
  -8  -4   3 286.220 41.1229  19
  -8   4   3 285.227 42.8813  19
   8  -4  -2 4543.26 194.119  13
   8  -4  -2 4439.71 203.154  12
  -8  -4   2 4570.14 173.651  19
  -8   4   2 4672.91 174.684  19
  -8   4   2 5009.60 216.950   9
   8  -4  -1 1724.72 117.829  12
  -8  -4   1 1620.90 94.3081  19
  -8   4   1 1640.22 94.4831  19
  -8   4   1 1972.14 132.029   9
   8  -4  -1 1944.85 119.023  13
   8  -4   0 5080.75 210.262  13
   8  -4   1 1150.84 92.4009  13
   8  -4   2 4062.22 179.487  13
   8  -4   3 111.760 40.1795  13
  -8   4  -3 120.246 34.8240  10
   8  -4   4 333.470 51.1853  13
  -8   4  -4 280.110 44.9195  10
   8  -4   5 342.972 49.7121  13
  -8   4  -5 296.855 45.6016  10
  -8   4  -6 1159.97 77.2478  10
   8  -4   6 1248.32 78.7522  13
   8  -5  -8 74.3561 29.9221  12
   8  -5  -7 529.032 58.8535  12
   8  -5  -6 1991.02 117.091  12
  -8   5   5 726.064 67.5147   9
   8  -5  -5 766.946 76.1751  12
  -8   5   4 717.528 70.6449   9
   8  -5  -4 726.967 69.2264  13
   8  -5  -4 862.529 80.8536  12
  -8   5   3 2455.94 138.111   9
   8  -5  -3 2555.48 135.178  13
   8  -5  -3 2819.18 146.246  12
   8  -5  -2 1375.27 98.8370  13
  -8   5   2 1515.18 107.677   9
   8  -5  -1 5757.97 228.406  13
  -8   5   1 6315.50 246.713   9
   8  -5   0 3486.92 163.613  12
   8  -5   0 3408.43 161.447  13
   8  -5   1 9483.15 312.014  12
   8  -5   1 9179.17 311.381  13
   8  -5   2 3050.24 145.306  12
   8  -5   2 3053.54 148.682  13
   8  -5   3-7.51901 31.5930  13
   8  -5   3 23.7340 28.2373  12
   8  -5   4 697.820 62.3576  12
   8  -5   4 759.013 68.5288  13
   8  -5   5 376.289 47.9802  13
  -8   5  -5 420.938 43.9291  10
   8  -6  -7 493.539 50.7111  12
   8  -6  -6 5602.74 203.814  12
   8  -6  -5 142.632 35.2779  13
   8  -6  -5 178.596 41.0655  12
  -8   6   4 77.9760 29.4442   9
   8  -6  -4 36.4778 29.3513  13
  -8   6   3 237.310 41.5947   9
   8  -6  -3 115.276 38.7921  13
  -8   6   2 1200.76 88.7415   9
   8  -6  -2 1114.32 85.7837  13
   8  -6  -2 1142.12 85.9735  12
  -8   6   1 84.2577 36.0865   9
   8  -6  -1 76.3318 34.0786  13
   8  -6  -1 107.264 36.9733  12
   8  -6   0 1283.47 91.6713  13
   8  -6   0 1299.68 88.6638  12
   8  -6   1 2303.89 122.024  13
   8  -6   1 2345.75 118.228  12
   8  -6   2 2117.99 112.596  13
   8  -6   2 1854.13 100.978  12
   8  -6   3 150.680 36.5245  13
   8  -6   3 150.800 31.2390  12
   8  -6   4 4286.73 162.463  13
   8  -7  -5 276.867 38.2308  12
   8  -7  -4 668.685 56.1785  13
   8  -7  -4 668.923 58.1167  12
   8  -7  -3 2948.03 130.466  13
  -8   7   3 2839.79 119.708   9
   8  -7  -3 3259.77 133.889  12
  -8   7   2 681.830 57.9184   9
   8  -7  -2 727.507 62.8600  13
   8  -7  -2 718.319 60.2456  12
  -8   7   1 3646.78 149.282   9
   8  -7  -1 3486.38 148.579  13
   8  -7  -1 3661.33 144.398  12
  -8   7   0 74.6645 30.7996   9
   8  -7   0 139.545 35.0690  13
   8  -7   0 90.6707 29.3231  12
   8  -7   1 4155.77 163.604  13
  -8   7  -1 4583.83 174.293   9
   8  -7   2 242.731 38.2196  13
   8  -8  -1 92.5554 25.5653  13
  -9   0  10-1.38779 15.1094  19
  -9   0   9 136.801 27.5030  19
  -9   0   8 21.9277 24.1686  19
  -9   0   7 12066.7 350.015  19
  -9   0   6 147.872 37.3781  19
  -9   0   5 11739.4 355.660  19
  -9   0   4 28.2212 30.9460  19
  -9   0   3 235.161 49.7101   9
   9   0  -3 154.329 46.6028  12
  -9   0   3 192.057 40.9684  19
  -9   0   2 19.3035 31.1310   9
   9   0  -2 33.1329 34.4913  12
  -9   0   2-28.4156 32.8912  19
  -9   0   1 97.6914 37.4486   9
   9   0  -1 191.164 45.1217  12
  -9   0   1 151.846 37.5521  19
  -9   0   0 74.3149 34.3987   9
  -9   0   0 63.1672 33.4756  19
  -9   0  -1 2564.18 133.147   9
  -9   0  -1 2478.27 129.440  10
  -9   0  -2 149.965 39.8283  10
  -9   0  -3 1808.35 110.242  10
  -9   0  -4 7.54754 28.7423  10
  -9   0  -5 2154.95 111.920  10
  -9   0  -6 8.03341 20.1726  10
  -9   1  10 388.446 30.0345  19
  -9  -1  10 319.763 28.0576  19
  -9   1   9 408.618 37.7796  19
  -9  -1   9 309.221 34.3898  19
  -9   1   8 2408.32 105.451  19
  -9  -1   8 2506.78 107.584  19
  -9   1   7 118.197 32.0449  19
  -9   1   6 8362.03 267.278  19
   9  -1  -5 1810.31 109.502  12
  -9   1   5 2008.41 106.392  19
   9  -1  -4 227.887 48.3406  12
  -9   1   4 161.448 39.9511  19
  -9   1   3 124.439 42.6157   9
   9  -1  -3 119.414 43.6769  12
  -9   1   3 51.8124 30.6078  19
  -9   1   2 4617.87 202.611   9
   9  -1  -2 4316.87 188.793  12
  -9   1   2 4069.02 170.127  19
  -9   1   1 1957.67 125.087   9
  -9  -1   1 1784.75 112.686   9
   9   1  -1 1965.82 115.124  12
   9  -1  -1 1859.80 117.818  12
  -9   1   1 1975.99 108.749  19
  -9   1   0 1789.82 115.725   9
  -9  -1   0 1495.89 98.3555   9
  -9   1   0 1548.48 95.6436  19
  -9   1  -1 1628.65 108.077   9
  -9   1  -2 2743.14 136.388   9
  -9   1  -2 2584.87 131.033  10
   9  -1   2 2708.60 126.977  13
  -9   1  -3 442.784 54.8555  10
   9  -1   3 479.498 53.4626  13
  -9  -1  -3 425.251 57.7028  10
  -9   1  -4 1023.09 77.6616  10
  -9  -1  -4 1146.55 85.9853  10
   9  -1   4 1003.47 72.4168  13
  -9   1  -5 523.128 53.8119  10
  -9  -1  -5 546.264 57.0089  10
   9  -1   5 543.066 51.4165  13
  -9   1  -6 417.608 42.8690  10
  -9   2   9 4171.90 133.805  19
  -9  -2   9 4061.22 133.755  19
  -9   2   8 180.396 31.4787  19
  -9  -2   8 151.320 29.0673  19
  -9  -2   7 1668.08 87.4466  19
  -9   2   7 1647.36 86.9963  19
   9  -2  -6 1297.85 90.0011  12
  -9  -2   6 1578.57 88.1161  19
  -9   2   6 1565.88 87.5538  19
   9  -2  -5 330.770 51.9108  12
  -9  -2   5 437.026 50.0148  19
  -9   2   5 384.941 47.2493  19
  -9   2   4 379.848 57.3328   9
   9  -2  -4 369.238 57.9028  12
  -9  -2   4 350.636 48.0777  19
  -9   2   4 336.536 45.9724  19
   9  -2  -3 315.289 55.0093  12
  -9  -2   3 224.219 39.4541  19
  -9   2   3 298.601 44.1542  19
   9  -2  -2 74.2470 40.4614  12
  -9  -2   2 71.9485 33.6808  19
  -9   2   2 29.0943 28.3786  19
  -9   2   1 7960.80 285.186   9
   9  -2  -1 7736.04 274.702  12
  -9  -2   1 7197.57 246.791  19
  -9   2   1 7201.53 246.574  19
  -9   2   0 75.0811 38.0693   9
   9  -2   0 134.481 43.9039  12
  -9   2  -1 9500.38 314.393   9
   9  -2   1 8698.11 286.846  13
  -9   2  -2 472.473 60.1086   9
   9  -2   2 545.187 58.5697  13
  -9   2  -3 955.274 74.5314   9
  -9   2  -3 831.950 68.5831  10
   9  -2   3 991.670 73.6814  13
  -9   2  -4 502.747 52.9226  10
   9  -2   4 597.685 56.8731  13
   9  -2   5 179.948 33.2605  13
  -9   2  -5 218.608 35.1176  10
  -9   3   9 78.1157 14.6995  19
  -9  -3   8 2645.14 98.2994  19
  -9   3   8 2653.41 97.9728  19
   9  -3  -7 891.838 66.5895  12
  -9  -3   7 902.150 57.3323  19
  -9   3   7 749.738 53.2926  19
   9  -3  -6 4159.79 167.652  12
  -9  -3   6 4048.46 148.330  19
  -9   3   6 4007.37 147.717  19
   9  -3  -5 520.240 62.3870  12
  -9  -3   5 515.251 49.3705  19
  -9   3   5 455.697 46.3521  19
  -9   3   4 8.44072 29.9754   9
   9  -3  -4 48.7714 35.3539  12
  -9  -3   4 13.8076 22.1483  19
  -9   3   4 5.45156 22.9081  19
  -9   3   3 757.822 74.0358   9
   9  -3  -3 810.175 77.1829  12
  -9  -3   3 815.595 62.9371  19
  -9   3   3 683.002 58.5087  19
  -9   3   2 4585.42 197.112   9
   9  -3  -2 4630.02 191.907  12
  -9  -3   2 4319.99 165.144  19
  -9   3   2 4183.46 162.939  19
   9  -3  -1 2609.71 138.392  12
  -9   3   0 3594.10 168.390   9
   9  -3   0 3476.41 162.163  12
   9  -3   0 3191.70 145.789  13
   9  -3   1 2554.50 133.928  12
   9  -3   1 2379.68 123.265  13
  -9   3  -1 2591.03 137.248   9
   9  -3   2 2458.73 123.595  13
  -9   3  -2 2615.65 135.171   9
  -9   3  -3 258.840 43.7993   9
   9  -3   3 297.978 44.8228  13
  -9   3  -4 1253.96 67.0652  10
   9  -3   4 1318.07 74.8401  13
   9  -3   5 42.9002 23.0441  13
   9  -4  -7 1037.72 68.6608  12
   9  -4  -6 304.795 44.3687  12
  -9   4   6 282.119 29.4585  19
   9  -4  -5 4080.61 162.592  12
  -9   4   5 3396.61 124.833  19
  -9   4   4 1259.78 87.5926   9
   9  -4  -4 1522.51 96.5516  12
  -9   4   4 1295.30 69.9277  19
  -9   4   3 566.421 62.0390   9
   9  -4  -3 452.128 59.5100  12
  -9   4   3 502.840 45.0779  19
  -9   4   2 236.602 46.6532   9
   9  -4  -2 289.974 50.6164  12
  -9   4   1 4330.20 182.063   9
   9  -4  -1 3879.55 161.105  13
   9  -4  -1 4078.05 173.467  12
   9  -4   0 262.386 44.6798  13
   9  -4   0 273.985 48.8764  12
   9  -4   1 2347.34 117.548  13
   9  -4   2 1611.02 97.0365  12
  -9   4  -2 1623.47 100.952   9
   9  -4   2 1616.43 94.3802  13
  -9   4  -3 266.913 41.4214   9
   9  -4   3 318.362 44.3875  13
   9  -4   3 320.601 43.6001  12
   9  -4   4 317.869 40.4425  13
   9  -4   4 327.726 40.0850  12
  -9   4  -4 309.447 39.1157   9
   9  -5  -6 99.6391 27.9100  12
   9  -5  -5 674.819 59.4805  12
  -9   5   4 652.476 57.6688   9
   9  -5  -4 658.254 61.3790  12
  -9   5   3 1359.51 87.3286   9
   9  -5  -3 1643.47 95.8154  12
  -9   5   2 3977.78 164.256   9
   9  -5  -2 3763.39 150.576  13
  -9   5   1 293.045 44.8433   9
   9  -5  -1 296.339 43.3439  13
  -9   5   0 1888.35 106.375   9
   9  -5   0 1850.44 99.0593  13
   9  -5   0 1980.57 104.264  12
  -9   5  -1 30.3478 26.7995   9
   9  -5   1 65.5371 28.2828  13
   9  -5   1 55.3838 27.6053  12
   9  -5   2 2290.16 107.638  13
   9  -5   2 2223.93 104.687  12
  -9   5  -3 39.5596 21.9722   9
   9  -5   3 57.6801 23.8434  13
   9  -5   3-6.53934 25.9122  12
   9  -6  -5 991.677 61.4677  12
   9  -6  -4 16.9097 20.8401  12
  -9   6   3 1126.51 67.4721   9
  -9   6   2 1016.64 67.8686   9
   9  -6  -2 1210.49 73.1843  12
  -9   6   1 1432.04 82.4234   9
   9  -6  -1 1431.10 78.2348  13
   9  -6  -1 1641.41 84.6497  12
  -9   6   0 81.2667 26.2381   9
   9  -6   0 73.0120 26.2525  13
   9  -6   0 96.3540 26.4601  12
  -9   6  -1 2655.43 114.413   9
   9  -6   1 2647.57 110.940  13
 -10   0   8 5062.14 147.604  19
 -10   0   7 44.0870 19.1703  19
 -10   0   6 9383.71 266.450  19
 -10   0   5 41.7592 22.6407  19
 -10   0   4 177.836 31.6581  19
 -10   0   3-12.4077 26.7300  19
 -10   0   2 25.4093 24.2184  19
  10   0  -1 25.0369 25.9554  12
  10   0   0 779.915 62.8265  12
  10   0   1 30.3740 27.3940  12
  10   0   2 3772.69 144.689  12
 -10  -1   8 204.907 21.4874  19
 -10   1   8 189.525 20.7270  19
 -10  -1   7 972.812 52.3968  19
 -10   1   7 904.412 51.0658  19
 -10  -1   6 276.084 32.4613  19
 -10   1   6 301.637 33.8485  19
 -10  -1   5 1740.52 83.2704  19
 -10   1   5 1761.41 82.9596  19
 -10  -1   4 135.606 29.7541  19
 -10   1   4 84.3343 25.8392  19
  10  -1  -3 289.927 40.7081  12
 -10  -1   3 280.190 38.0726  19
 -10   1   3 230.075 35.4086  19
  10  -1  -2 745.321 62.3027  12
 -10   1   1 7578.06 251.752   9
  10  -1  -1 7677.66 248.539  12
 -10   1   0 133.872 32.2372   9
  10  -1   0 23.8874 31.8608  12
  10   1   1 2862.53 122.008  12
  10  -1   1 3293.99 134.779  12
  10  -1   2 77.2110 26.9667  12
  10  -1   3 211.811 33.2142  12
 -10  -2   7 8.83494 13.3751  19
 -10   2   7 21.1595 14.1891  19
 -10  -2   6 1234.74 61.5507  19
 -10   2   6 1298.81 62.4186  19
 -10  -2   5 11.2254 18.3218  19
 -10   2   5 31.3659 18.7680  19
  10  -2  -4 1567.27 85.2812  12
 -10  -2   4 1604.93 78.2073  19
 -10   2   4 1672.93 78.7361  19
  10  -2  -3 16.8424 23.3861  12
 -10  -2   3 30.4402 20.2919  19
 -10   2   3 34.3622 20.0434  19
 -10   2   2 3922.63 161.196   9
  10  -2  -2 4142.88 159.614  12
 -10   2   1 63.3047 27.1085   9
  10  -2  -1 63.0532 31.1194  12
 -10   2   0 1166.81 76.5158   9
  10  -2   0 1226.10 79.2034  12
 -10   2  -1 35.8263 21.1173   9
  10  -2   1-30.7417 32.3110  12
  10  -2   2 1019.21 67.6306  12
 -10   3   6 40.6313 13.7745  19
 -10   3   5 1860.50 74.0953  19
  10  -3  -4 98.9352 27.3275  12
 -10   3   3 192.767 35.5175   9
  10  -3  -3 189.194 36.1759  12
  10  -3  -2 1397.29 82.5719  12
 -10   3   1 1759.59 95.6914   9
  10  -3  -1 2021.94 99.3013  12
 -10   3   0 8.18499 20.0980   9
  10  -3   0 54.3064 27.7846  12
 -10   3  -1 1332.86 75.2604   9
  10  -3   1 1255.88 75.1841  12
  10  -3   2 101.379 27.2299  12
  10  -4  -3-2.30352 20.0368  12
 -10   4   2 2006.36 94.5028   9
  10  -4  -2 1991.77 94.5608  12
  10  -4  -1 38.4917 22.4579  12
 -10   4   0 1556.99 79.3585   9
  10  -4   0 1441.31 77.9007  12
   0   0   0    0.00    0.00   0
TITL shS_157_IlGu_auto in P2(1)/n
REM P2(1)/n (#14 in standard setting)
CELL 1.54184   8.832218   9.971404  12.104254  90.0000  97.6408  90.0000
ZERR    2.00   0.000181   0.000201   0.000246   0.0000   0.0019   0.0000
LATT  1
SYMM -x+1/2, y+1/2,-z+1/2
SFAC C H N O Cu
UNIT 40.00 40.00 12.00 8.00 2.00
REM  CrysAlisPro recorded range (K): Min=199.8; max=200.2; aver:200.0
TEMP -73
TREF
HKLF 4
END
;
_shelx_hkl_checksum     8635
_shelx_res_file
;
TITL shS_157_IlGu_auto in P21/n #14
    shs_157_ilgu_auto.res
    created by SHELXL-2018/3 at 18:00:03 on 19-Sep-2023
REM reset to P21/n #14
CELL 1.54184 8.832218 9.971404 12.104254 90 97.6408 90
ZERR 2 0.000181 0.000201 0.000246 0 0.0019 0
LATT 1
SYMM 0.5-X,0.5+Y,0.5-Z
SFAC C H Cu N O
UNIT 24 40 2 28 12
EQIV $1 1.5-X,-0.5+Y,1.5-Z
EQIV $2 1-X,-Y,1-Z
EQIV $3 -0.5+X,0.5-Y,0.5+Z
EQIV $4 0.5-X,0.5+Y,1.5-Z
EQIV $5 1-X,1-Y,1-Z
L.S. 10
PLAN  5
SIZE 0.05 0.1 0.1
TEMP -73.1(2)
CONF
HTAB N5 O1_$1
HTAB N5 N3_$2
HTAB N6 O3_$1
HTAB N6 O3_$3
HTAB N6 O1_$1
HTAB N2 N7_$2
HTAB N2 O1_$2
HTAB N2 O2_$2
HTAB C6 N6_$4
HTAB N3 O3
HTAB N3 O3_$5
HTAB N3 O2
MORE -1
BOND $H
fmap 2
acta
REM <olex2.extras>
REM <HklSrc "%.\\shs_157_ilgu_auto.hkl">
REM </olex2.extras>
WGHT    0.068900    0.478900
FVAR       4.82833
CU1   3    0.500000    0.000000    0.500000    10.50000    0.03619    0.02953 =
         0.03155    0.00466    0.00732    0.01035
N5    4    0.425763   -0.058095    0.727840    11.00000    0.03523    0.03244 =
         0.03209    0.00217    0.00694    0.00416
N4    4    0.392976    0.016203    0.632620    11.00000    0.03766    0.03404 =
         0.03465    0.00376    0.00684    0.00833
O3    5    0.751867    0.406546    0.588577    11.00000    0.07107    0.02932 =
         0.07061    0.00445    0.01970   -0.00275
N7    4    0.764629    0.283382    0.590027    11.00000    0.05181    0.03235 =
         0.04029    0.00134    0.00406   -0.00676
O1    5    0.890491    0.230454    0.622819    11.00000    0.04914    0.04320 =
         0.09387    0.00703    0.00440   -0.00196
C1    1    0.311114    0.240466    0.387361    11.00000    0.04232    0.03288 =
         0.03383    0.00419    0.01029    0.01172
N1    4    0.331178    0.110181    0.412429    11.00000    0.03831    0.03348 =
         0.03440    0.00372    0.00494    0.01043
O2    5    0.650586    0.210966    0.564196    11.00000    0.06660    0.04228 =
         0.09040   -0.00316   -0.03181   -0.01132
N6    4    0.353835   -0.081329    0.908645    11.00000    0.04983    0.04827 =
         0.03630    0.00179    0.01262    0.00204
N2    4    0.192445    0.051942    0.380691    11.00000    0.04688    0.03280 =
         0.05760    0.00042   -0.00531    0.00487
C4    1    0.344078   -0.017754    0.807711    11.00000    0.03444    0.03272 =
         0.03617   -0.00297    0.00805   -0.00587
C5    1    0.254743    0.087335    0.763940    11.00000    0.05539    0.04440 =
         0.05139    0.00077    0.02435    0.01562
C6    1    0.288058    0.103375    0.656969    11.00000    0.05631    0.04743 =
         0.04884    0.01058    0.01896    0.02309
C2    1    0.160219    0.263946    0.338916    11.00000    0.04817    0.03948 =
         0.04371    0.00484   -0.00008    0.01660
C3    1    0.090658    0.142326    0.336298    11.00000    0.04552    0.04620 =
         0.05793   -0.00183   -0.01206    0.00994
N3    4    0.427210    0.329044    0.401615    11.00000    0.04384    0.04669 =
         0.06801    0.01222    0.00549    0.00335
H3A   2    0.498652    0.305726    0.465249    11.00000   -1.20000
H3B   2    0.399846    0.422188    0.393271    11.00000   -1.20000
H6A   2    0.433690   -0.131527    0.927336    11.00000   -1.20000
H6B   2    0.323022   -0.033929    0.962395    11.00000   -1.20000
H2    2    0.177181   -0.028764    0.385333    11.00000   -1.20000
H5    2    0.488402   -0.116458    0.730962    11.00000   -1.20000
H3    2   -0.015838    0.116990    0.296222    11.00000   -1.20000
H6    2    0.254460    0.164938    0.608541    11.00000   -1.20000
H2A   2    0.122719    0.345628    0.306932    11.00000   -1.20000
H5A   2    0.190398    0.135208    0.797722    11.00000   -1.20000
HKLF 4
REM  shS_157_IlGu_auto in P21/n #14
REM wR2 = 0.1137, GooF = S = 1.107, Restrained GooF = 1.107 for all data
REM R1 = 0.0381 for 1903 Fo > 4sig(Fo) and 0.0426 for all 2023 data
REM 181 parameters refined using 0 restraints
END
WGHT      0.0690      0.4846
REM Highest difference peak  0.448,  deepest hole -0.427,  1-sigma level  0.074
Q1    1   0.8665  0.2176  0.5438  11.00000  0.05    0.43
Q2    1   0.6966  0.1995  0.5034  11.00000  0.05    0.39
Q3    1   0.3714  0.0946  0.4576  11.00000  0.05    0.28
Q4    1   0.2480  0.2543  0.3585  11.00000  0.05    0.26
Q5    1   0.1973  0.4985  0.2449  11.00000  0.05    0.25
;
_shelx_res_checksum     16184
