# Supplementary material for: Crystal structure and Hirshfeld surface analysis of bis­(3-aminopyrazole-κN 1)bis­(3-aminopyrazole-κN 2)bis­(nitrato-κO)copper(II)
Source: Acta Crystallogr E Crystallogr Commun. 2023 Oct 31;79(Pt 11):1100–3. doi: 10.1107/S2056989023009295 (PMC10626959; doi:10.1107/S2056989023009295)
Supplement: Supplementary file 2 [file e-79-01100-Isup2.hkl]

data_I                                                                          
_shelx_title ' shS_157_IlGu_auto in P21/n No14' 
_shelx_refln_list_code          4                                               
_shelx_F_calc_maximum      208.74                                               
_exptl_crystal_F_000       534.00                                               
_reflns_d_resolution_high  0.7946                                               
                                                                                
loop_                                                                           
 _space_group_symop_operation_xyz                                               
 'x, y, z'                                                                      
 '-x+1/2, y+1/2, -z+1/2'                                                        
 '-x, -y, -z'                                                                   
 'x-1/2, -y-1/2, z-1/2'                                                         
                                                                                
_cell_length_a     8.8322                                                       
_cell_length_b     9.9714                                                       
_cell_length_c    12.1043                                                       
_cell_angle_alpha  90.000                                                       
_cell_angle_beta   97.641                                                       
_cell_angle_gamma  90.000                                                       
                                                                                
_shelx_F_squared_multiplier     1.000                                           
                                                                                
loop_                                                                           
 _refln_index_h                                                                 
 _refln_index_k                                                                 
 _refln_index_l                                                                 
 _refln_F_squared_calc                                                          
 _refln_F_squared_meas                                                          
 _refln_F_squared_sigma                                                         
 _refln_observed_status                                                         
   2   0   0       3512.52       3531.50        73.83 o                         
   4   0   0         23.02         56.46        16.02 o                         
   6   0   0        203.29        233.70         7.33 o                         
   8   0   0        154.39        176.72         4.45 o                         
  10   0   0         36.93         33.45         2.69 o                         
   1   1   0      10656.56       9845.36       114.65 o                         
   2   1   0          4.70          5.46         0.70 o                         
   3   1   0         32.71         66.51         3.33 o                         
   4   1   0         10.37         16.83         1.94 o                         
   5   1   0        615.97        537.06         9.25 o                         
   6   1   0        168.12        186.22         3.89 o                         
   7   1   0        711.23        709.29        10.73 o                         
   8   1   0        165.91        159.07         5.80 o                         
   9   1   0         63.59         68.68         3.50 o                         
  10   1   0          2.39          3.75         2.36 o                         
   0   2   0       1878.79       1858.17        45.58 o                         
   1   2   0       3828.88       3724.34        62.43 o                         
   2   2   0       1750.47       1747.60        32.11 o                         
   3   2   0       6262.39       5849.56        82.43 o                         
   4   2   0       1575.51       1466.58        20.83 o                         
   5   2   0        311.12        292.11         5.37 o                         
   6   2   0        392.55        403.88         6.34 o                         
   7   2   0         49.00         49.16         1.70 o                         
   8   2   0        150.76        140.51         3.52 o                         
   9   2   0          2.62          4.42         1.27 o                         
  10   2   0         48.41         51.31         2.36 o                         
   1   3   0       7223.96       7216.10       120.84 o                         
   2   3   0        923.12        914.24        15.30 o                         
   3   3   0       3051.06       3104.91        56.38 o                         
   4   3   0        293.83        296.30         7.17 o                         
   5   3   0        138.68        203.92         5.35 o                         
   6   3   0         11.93          8.92         0.83 o                         
   7   3   0        146.29        163.72         3.82 o                         
   8   3   0         48.98         45.25         2.02 o                         
   9   3   0        136.49        146.20         4.76 o                         
  10   3   0          0.10          1.18         0.99 o                         
   0   4   0       3160.53       3032.94        76.11 o                         
   1   4   0       1364.11       1505.27        41.92 o                         
   2   4   0       1328.26       1209.28        19.27 o                         
   3   4   0        233.82        262.40        14.04 o                         
   4   4   0          4.39          9.96         1.87 o                         
   5   4   0          0.44         -0.17         1.36 o                         
   6   4   0        848.23        787.19        10.38 o                         
   7   4   0          3.80          4.22         1.06 o                         
   8   4   0        220.21        217.94         9.02 o                         
   9   4   0         11.68         11.49         1.41 o                         
  10   4   0         69.30         64.36         2.48 o                         
   1   5   0        854.72        934.88        16.47 o                         
   2   5   0        307.38        360.73        10.09 o                         
   3   5   0        527.56        545.57         8.58 o                         
   4   5   0         48.41         65.89        12.84 o                         
   5   5   0        413.92        433.63        10.11 o                         
   6   5   0         51.26         52.11         2.33 o                         
   7   5   0        363.42        350.01         8.54 o                         
   8   5   0        153.67        147.89         4.93 o                         
   9   5   0         77.04         81.77         2.55 o                         
   0   6   0        312.52        393.08         8.68 o                         
   1   6   0        643.46        709.90         9.87 o                         
   2   6   0       4259.71       4506.23        47.98 o                         
   3   6   0        540.12        559.98         7.74 o                         
   4   6   0         98.20         90.30         3.33 o                         
   5   6   0         89.95         97.49         3.29 o                         
   6   6   0        174.24        160.52         4.37 o                         
   7   6   0         29.43         26.80         1.66 o                         
   8   6   0         64.42         55.42         2.73 o                         
   9   6   0          3.94          3.62         0.65 o                         
   1   7   0        236.24        241.24         4.07 o                         
   2   7   0        267.08        281.06         7.01 o                         
   3   7   0        588.78        584.45         8.85 o                         
   4   7   0        346.56        332.49         5.90 o                         
   5   7   0        195.91        159.91         5.19 o                         
   6   7   0        138.38        130.16         3.78 o                         
   7   7   0        250.45        249.51         5.66 o                         
   8   7   0          3.60          4.43         0.78 o                         
   0   8   0        689.20        749.90        17.22 o                         
   1   8   0        154.41        170.82         5.53 o                         
   2   8   0        231.16        255.53         5.84 o                         
   3   8   0        610.82        602.32        13.39 o                         
   4   8   0         29.29         37.77         3.37 o                         
   5   8   0        446.62        467.30         9.68 o                         
   6   8   0        393.30        398.99        12.82 o                         
   7   8   0          5.37          5.15         0.83 o                         
   1   9   0        640.60        659.55        11.48 o                         
   2   9   0          8.75          8.78         1.16 o                         
   3   9   0         50.36         46.86         2.28 o                         
   4   9   0         10.13         15.22         1.15 o                         
   5   9   0        624.49        658.63        11.06 o                         
   6   9   0         25.89         20.68         2.41 o                         
   7   9   0         44.93         38.87         2.22 o                         
   0  10   0        343.20        388.76         9.48 o                         
   1  10   0          0.34         -0.42         0.82 o                         
   2  10   0          0.26          1.42         0.71 o                         
   3  10   0         12.74         13.75         1.06 o                         
   4  10   0        292.81        285.93         5.74 o                         
   5  10   0          2.63          4.27         0.92 o                         
   1  11   0        144.12        163.11         4.76 o                         
   2  11   0         14.07         13.64         1.06 o                         
   3  11   0         24.64         28.58         1.67 o                         
   4  11   0          2.33          2.31         0.90 o                         
   5  11   0         44.59         34.48         1.89 o                         
   0  12   0        128.23        120.30         4.63 o                         
   1  12   0         16.89         15.39         1.06 o                         
   3  12   0          5.68          4.31         0.79 o                         
  -9   0   1          4.83          6.42         0.98 o                         
  -7   0   1        370.38        375.46        10.38 o                         
  -5   0   1        483.99        393.69        12.07 o                         
  -3   0   1       2027.49       1608.13        45.58 o                         
  -1   0   1       9368.45       9240.17       215.50 o                         
   1   0   1        858.94        686.88        19.26 o                         
   3   0   1       2097.94       1827.98        46.74 o                         
   5   0   1       1458.96       1536.13        20.93 o                         
   7   0   1        121.65        114.23         4.29 o                         
   9   0   1        105.10        108.13         3.98 o                         
 -10   1   1        303.58        327.24         7.59 o                         
  -9   1   1         70.14         81.99         2.22 o                         
  -8   1   1        222.97        233.68         8.48 o                         
  -7   1   1        389.37        400.85         9.49 o                         
  -6   1   1        885.18        952.88        24.98 o                         
  -5   1   1          6.06          6.51         1.44 o                         
  -4   1   1        150.65        147.26         9.16 o                         
  -3   1   1        252.85        246.60         5.51 o                         
  -2   1   1        869.79        832.46        16.59 o                         
  -1   1   1        190.48        186.70         4.67 o                         
   0   1   1       4082.30       4289.84        50.24 o                         
   1   1   1        484.43        297.40        11.72 o                         
   2   1   1      14881.18      12626.40       209.89 o                         
   3   1   1        388.32        303.02        10.54 o                         
   4   1   1        808.06        661.69        11.32 o                         
   5   1   1        197.13        224.55         3.81 o                         
   6   1   1        786.54        761.35        11.72 o                         
   7   1   1         96.28         93.57         2.43 o                         
   8   1   1          1.40          1.76         0.63 o                         
   9   1   1         74.02         69.86         4.64 o                         
  10   1   1        139.92        131.77         9.25 o                         
 -10   2   1          0.69          2.71         0.88 o                         
  -9   2   1        332.82        321.54         8.03 o                         
  -8   2   1         74.46         79.81         4.30 o                         
  -7   2   1        482.22        544.68         9.16 o                         
  -6   2   1         99.30        108.48         2.67 o                         
  -5   2   1        302.41        269.61        10.18 o                         
  -4   2   1        189.17        198.95         7.60 o                         
  -3   2   1        298.25        281.33         6.82 o                         
  -2   2   1          2.20          7.25         1.12 o                         
  -1   2   1       2010.27       2023.54        34.85 o                         
   0   2   1        689.20        855.64        15.06 o                         
   1   2   1      15963.27      14489.77       238.44 o                         
   2   2   1        247.92        363.88         9.49 o                         
   3   2   1       8710.72       9001.17       124.89 o                         
   4   2   1        772.92        714.45         8.93 o                         
   5   2   1          0.60          5.69         0.73 o                         
   6   2   1         11.80         10.09         0.79 o                         
   7   2   1         35.92         35.72         1.46 o                         
   8   2   1          3.95          8.28         1.14 o                         
   9   2   1        369.26        389.50        17.21 o                         
  10   2   1          0.00          0.41         1.43 o                         
 -10   3   1         98.31         81.29         5.63 o                         
  -9   3   1        108.99        111.94         5.94 o                         
  -8   3   1         40.62         41.45         1.63 o                         
  -7   3   1        186.87        181.37         4.08 o                         
  -6   3   1         94.81         78.08         2.18 o                         
  -5   3   1        231.42        231.50         9.33 o                         
  -4   3   1       4199.44       3929.66        93.88 o                         
  -3   3   1        514.50        644.33        14.76 o                         
  -2   3   1        429.20        369.36         7.64 o                         
  -1   3   1       1340.21       1393.30        15.43 o                         
   0   3   1       2803.92       2190.06        36.70 o                         
   1   3   1       2948.12       2631.08        66.79 o                         
   2   3   1       4969.85       5226.11        92.59 o                         
   3   3   1        310.81        275.76         9.15 o                         
   4   3   1        535.21        521.61         7.07 o                         
   5   3   1        716.32        780.33        13.97 o                         
   6   3   1         14.94         15.05         0.91 o                         
   7   3   1         89.60         77.09         2.96 o                         
   8   3   1        330.99        316.12        11.41 o                         
   9   3   1        110.89        107.38         3.25 o                         
  10   3   1         56.57         55.57         2.28 o                         
 -10   4   1          0.08          1.65         0.96 o                         
  -9   4   1        158.36        175.27         4.64 o                         
  -8   4   1         83.99         75.36         2.95 o                         
  -7   4   1        372.36        379.21         9.52 o                         
  -6   4   1        179.26        168.63         3.96 o                         
  -5   4   1        236.06        242.27         8.05 o                         
  -4   4   1        271.78        280.18         5.62 o                         
  -3   4   1        441.39        402.81         7.01 o                         
  -2   4   1        247.04        261.95        14.40 o                         
  -1   4   1       2822.57       2715.31        67.15 o                         
   0   4   1       1892.08       1916.34        50.16 o                         
   1   4   1        315.90          0.21       147.23 o                         
   2   4   1       1033.60        956.45        19.24 o                         
   3   4   1       3452.11       3638.46        72.99 o                         
   4   4   1        497.04        534.52        15.47 o                         
   5   4   1        282.40        270.23         5.45 o                         
   6   4   1          0.03          4.60         0.65 o                         
   7   4   1        171.95        131.02         3.79 o                         
   8   4   1         51.18         49.37         3.96 o                         
   9   4   1        105.04        100.69         5.04 o                         
  -9   5   1         14.98         12.64         1.34 o                         
  -8   5   1        254.80        258.58        11.96 o                         
  -7   5   1        131.65        123.60         6.20 o                         
  -6   5   1        584.07        604.86        13.54 o                         
  -5   5   1         28.32         21.82         1.84 o                         
  -4   5   1         27.77         22.04         1.41 o                         
  -3   5   1        156.16        177.72         3.76 o                         
  -2   5   1        510.37        427.64         6.38 o                         
  -1   5   1        262.01        280.60         4.27 o                         
   0   5   1       2306.21       2268.39        32.77 o                         
   1   5   1        172.75        209.54         3.98 o                         
   2   5   1       1116.87       1093.96        17.62 o                         
   3   5   1        248.72        255.72         6.97 o                         
   4   5   1        392.46        451.84        23.04 o                         
   5   5   1        488.65        464.21         9.71 o                         
   6   5   1         36.75         38.57         4.42 o                         
   7   5   1          5.97          9.23         1.13 o                         
   8   5   1        430.90        400.36         9.45 o                         
   9   5   1          1.63          2.15         0.68 o                         
  -9   6   1         79.66         64.47         2.84 o                         
  -8   6   1          2.31          3.81         0.88 o                         
  -7   6   1         81.34         90.66         3.02 o                         
  -6   6   1         67.25         63.00         3.43 o                         
  -5   6   1        539.88        547.46        10.00 o                         
  -4   6   1          0.13          3.25         1.93 o                         
  -3   6   1        663.42        696.92         8.91 o                         
  -2   6   1          4.12          6.73         0.89 o                         
  -1   6   1        830.54        775.57        10.67 o                         
   0   6   1          0.12          1.40         0.57 o                         
   1   6   1       2894.79       2952.42        29.77 o                         
   2   6   1        386.44        394.73         5.89 o                         
   3   6   1        342.38        352.97         6.42 o                         
   4   6   1        570.24        521.25        10.62 o                         
   5   6   1         41.48         30.19         1.77 o                         
   6   6   1         68.79         76.04         2.85 o                         
   7   6   1        300.45        293.08         7.06 o                         
   8   6   1         97.18         99.76         3.64 o                         
   9   6   1        111.11        113.73         3.42 o                         
  -8   7   1        155.83        154.46         3.65 o                         
  -7   7   1         92.99         82.96         2.74 o                         
  -6   7   1         81.15         86.07         3.07 o                         
  -5   7   1         81.65         82.12         3.09 o                         
  -4   7   1        904.65        911.71        14.72 o                         
  -3   7   1         14.08         14.14         1.02 o                         
  -2   7   1        152.08        172.69         3.33 o                         
  -1   7   1          2.56          0.80         0.98 o                         
   0   7   1        739.10        743.55        12.18 o                         
   1   7   1          7.74          9.16         0.99 o                         
   2   7   1        418.38        414.64         7.88 o                         
   3   7   1         60.59         61.81         2.94 o                         
   4   7   1        337.07        353.75        11.57 o                         
   5   7   1         43.49         42.78         3.40 o                         
   6   7   1         40.87         53.13         2.71 o                         
   7   7   1        200.18        182.13         4.23 o                         
   8   7   1        203.47        187.31         9.18 o                         
  -8   8   1          3.58          3.97         1.10 o                         
  -7   8   1         81.80         85.23         1.92 o                         
  -6   8   1         55.79         56.53         2.63 o                         
  -5   8   1        476.00        470.41        10.50 o                         
  -4   8   1         18.17         20.01         1.37 o                         
  -3   8   1        239.50        234.15         5.04 o                         
  -2   8   1         61.95         64.14         2.33 o                         
  -1   8   1        459.60        488.12         9.22 o                         
   0   8   1         35.30         35.91         1.57 o                         
   1   8   1        220.40        222.31         4.52 o                         
   2   8   1         81.29         78.01         3.25 o                         
   3   8   1          7.30          8.29         1.18 o                         
   4   8   1         39.85         45.67         3.39 o                         
   5   8   1        337.50        350.09         8.73 o                         
   6   8   1         11.09         10.71         1.81 o                         
   7   8   1        127.00        120.72         4.92 o                         
  -7   9   1         13.99         14.62         2.63 o                         
  -6   9   1        270.41        292.77        10.65 o                         
  -5   9   1         58.88         54.79         2.85 o                         
  -4   9   1          0.65          2.49         0.91 o                         
  -3   9   1          9.59          9.55         1.33 o                         
  -2   9   1        815.94        887.98        12.72 o                         
  -1   9   1        220.34        227.17         6.77 o                         
   0   9   1        505.71        543.32        10.20 o                         
   1   9   1         42.00         36.04         2.00 o                         
   2   9   1        240.21        261.28         5.05 o                         
   3   9   1         35.65         36.81         1.69 o                         
   4   9   1          2.76          3.75         0.96 o                         
   5   9   1         12.77         11.52         1.29 o                         
   6   9   1         47.13         45.08         3.27 o                         
   7   9   1          1.65          0.93         0.66 o                         
  -5  10   1        211.02        225.41         4.68 o                         
  -4  10   1         45.96         42.36         4.48 o                         
  -3  10   1         23.98         28.14         2.21 o                         
  -2  10   1         80.55         70.35         2.31 o                         
  -1  10   1        119.60        137.78         3.01 o                         
   0  10   1          1.68          1.17         1.20 o                         
   1  10   1        572.05        602.63        10.35 o                         
   2  10   1          3.63          8.79         1.05 o                         
   3  10   1         18.74         17.42         1.33 o                         
   4  10   1         24.75         28.85         1.54 o                         
   5  10   1         23.82         33.47         4.61 o                         
  -5  11   1         28.88         25.87         1.62 o                         
  -4  11   1        252.03        255.16         5.79 o                         
  -3  11   1          6.57          6.48         1.08 o                         
  -2  11   1        112.65        110.58         2.92 o                         
  -1  11   1          1.13          0.31         0.89 o                         
   0  11   1          1.01          2.21         1.11 o                         
   1  11   1         63.48         70.70         2.39 o                         
   2  11   1        121.87        112.21         9.20 o                         
   3  11   1          0.29          0.06         0.58 o                         
   4  11   1         28.73         34.21         2.15 o                         
   5  11   1          0.79          2.57         0.62 o                         
  -2  12   1         14.91         13.84         1.42 o                         
  -1  12   1         23.62         28.55         1.42 o                         
   0  12   1         11.94         10.89         0.94 o                         
   2  12   1          0.86          1.09         0.77 o                         
   3  12   1         39.49         33.51         1.78 o                         
 -10   0   2          0.77          1.09         1.04 o                         
  -8   0   2       1529.97       1629.82        28.26 o                         
  -6   0   2       1184.59       1300.97        26.95 o                         
  -4   0   2        459.06        321.37        14.39 o                         
  -2   0   2        256.31        134.35         7.01 o                         
   0   0   2       1437.40       1356.56        34.56 o                         
   2   0   2       1359.37       1151.23        33.39 o                         
   4   0   2       1955.62       1773.85        26.03 o                         
   6   0   2       1087.57        995.91        19.32 o                         
   8   0   2         35.21         38.62         2.65 o                         
  10   0   2        156.27        161.83         6.21 o                         
 -10   1   2         30.27         31.97         2.67 o                         
  -9   1   2        172.59        185.06         5.58 o                         
  -8   1   2        233.30        243.95         4.66 o                         
  -7   1   2       2024.54       2171.88        26.91 o                         
  -6   1   2        105.07        128.67         2.72 o                         
  -5   1   2          5.82          9.89         0.85 o                         
  -4   1   2        259.22        270.46        12.87 o                         
  -3   1   2       1457.39       1580.57        23.13 o                         
  -2   1   2        274.90        279.17         7.77 o                         
  -1   1   2       2055.16       2199.94        38.65 o                         
   0   1   2         80.40         78.51         2.08 o                         
   1   1   2        197.51        211.95        10.32 o                         
   2   1   2       1477.01       1357.94        27.06 o                         
   3   1   2        875.18        849.73        23.56 o                         
   4   1   2          4.99          9.22         0.73 o                         
   5   1   2       3942.26       3908.06        37.11 o                         
   6   1   2        181.55        147.46         3.05 o                         
   7   1   2         33.33         35.78         1.54 o                         
   8   1   2        409.05        416.01         8.28 o                         
   9   1   2        111.32        114.94         3.25 o                         
  10   1   2          1.18          3.31         1.16 o                         
 -10   2   2        175.59        173.16         4.87 o                         
  -9   2   2          1.03          2.39         0.82 o                         
  -8   2   2        456.13        465.48         7.93 o                         
  -7   2   2         34.55         29.83         1.33 o                         
  -6   2   2        269.38        266.41         4.84 o                         
  -5   2   2          3.92          5.43         1.02 o                         
  -4   2   2       1108.17       1133.99        17.92 o                         
  -3   2   2        231.07        182.66         4.74 o                         
  -2   2   2       1735.60       1931.40        35.46 o                         
  -1   2   2        954.45        922.50        23.21 o                         
   0   2   2          6.34         19.09         1.05 o                         
   1   2   2       2417.23       2288.66        49.71 o                         
   2   2   2       2283.60       2101.93        39.41 o                         
   3   2   2        183.63        164.60        10.82 o                         
   4   2   2       1079.00       1026.12        16.23 o                         
   5   2   2         11.62         10.94         0.85 o                         
   6   2   2       1273.58       1311.96         7.87 o                         
   7   2   2         89.14         90.03         3.67 o                         
   8   2   2         57.13         56.87         6.18 o                         
   9   2   2         24.12         21.98         1.80 o                         
  10   2   2         45.70         43.72         2.90 o                         
 -10   3   2         67.15         59.94         3.54 o                         
  -9   3   2        189.23        189.05         4.41 o                         
  -8   3   2          0.08         -0.68         0.68 o                         
  -7   3   2        525.98        554.18         7.90 o                         
  -6   3   2          3.12          1.93         1.24 o                         
  -5   3   2       1649.96       1641.98        27.50 o                         
  -4   3   2        494.85        527.52         8.55 o                         
  -3   3   2        464.07        432.11         8.13 o                         
  -2   3   2         44.21         67.47         2.35 o                         
  -1   3   2       1072.76        891.16        17.62 o                         
   0   3   2          8.51          8.55         1.05 o                         
   1   3   2        228.89        216.10         6.40 o                         
   2   3   2        817.97        889.43        19.41 o                         
   3   3   2       6110.62       5840.54       137.85 o                         
   4   3   2          2.70          5.73         1.21 o                         
   5   3   2        210.14         12.80        48.48 o                         
   6   3   2         83.59         81.16         2.64 o                         
   7   3   2         18.34         22.72         2.67 o                         
   8   3   2          1.25          5.10         1.19 o                         
   9   3   2        122.20        108.64         3.91 o                         
  10   3   2          5.73          4.35         1.17 o                         
 -10   4   2         83.32         85.75         2.87 o                         
  -9   4   2         10.76         11.32         1.47 o                         
  -8   4   2        193.36        199.07         3.65 o                         
  -7   4   2         37.64         36.25         2.19 o                         
  -6   4   2        569.32        586.90         9.62 o                         
  -5   4   2         12.74         16.55         1.88 o                         
  -4   4   2        950.49        958.31        11.17 o                         
  -3   4   2          2.06          3.17         0.55 o                         
  -2   4   2         32.18         29.94         1.28 o                         
  -1   4   2         65.09         86.76         3.38 o                         
   0   4   2       1470.14       1408.92        24.72 o                         
   1   4   2         13.60         16.31         1.00 o                         
   2   4   2       3308.03       3565.10        93.24 o                         
   3   4   2       1475.02       1515.74        28.05 o                         
   4   4   2       1567.57       1496.16        18.34 o                         
   5   4   2        110.15        129.51         5.98 o                         
   6   4   2          3.49         10.76         1.12 o                         
   7   4   2          5.23          6.56         0.96 o                         
   8   4   2        176.13        174.25         7.70 o                         
   9   4   2         68.42         69.35         2.41 o                         
  -9   5   2        191.51        165.76         4.76 o                         
  -8   5   2         62.08         61.88         3.12 o                         
  -7   5   2         61.95         60.36         5.74 o                         
  -6   5   2        179.75        178.26         5.96 o                         
  -5   5   2        670.93        679.70        14.63 o                         
  -4   5   2        259.63        276.22         5.63 o                         
  -3   5   2        290.97        244.76         4.44 o                         
  -2   5   2        248.89        295.36         5.64 o                         
  -1   5   2        837.97        769.69        11.69 o                         
   0   5   2        671.82        689.89        11.60 o                         
   1   5   2        722.68        672.34         9.75 o                         
   2   5   2        198.17        209.99         3.57 o                         
   3   5   2       1623.53       1595.82        25.16 o                         
   4   5   2        189.95        195.71         6.23 o                         
   5   5   2        361.31        381.46        29.05 o                         
   6   5   2        266.06        230.47         5.33 o                         
   7   5   2         82.57         73.13         3.15 o                         
   8   5   2        133.12        130.91         4.46 o                         
   9   5   2         97.97         96.80         3.22 o                         
  -9   6   2         46.28         47.82         4.16 o                         
  -8   6   2         48.31         49.43         2.15 o                         
  -7   6   2          3.61          3.16         0.79 o                         
  -6   6   2        164.64        173.88         5.96 o                         
  -5   6   2        140.57        149.29         4.24 o                         
  -4   6   2       1071.90       1115.06        13.52 o                         
  -3   6   2        157.42        165.86         3.16 o                         
  -2   6   2       1002.07        983.68        11.96 o                         
  -1   6   2         54.83         48.33         1.71 o                         
   0   6   2        686.88        639.07         9.54 o                         
   1   6   2          4.49         11.33         1.27 o                         
   2   6   2        970.78        971.09        10.04 o                         
   3   6   2        191.97        224.92         3.77 o                         
   4   6   2        466.19        502.43         8.50 o                         
   5   6   2          0.19          1.34         0.81 o                         
   6   6   2          3.92          7.18         1.23 o                         
   7   6   2         83.42         86.39         2.81 o                         
   8   6   2         87.35         84.95         5.66 o                         
  -8   7   2         36.35         30.39         1.49 o                         
  -7   7   2         15.94         18.05         1.19 o                         
  -6   7   2        140.25        143.92         5.22 o                         
  -5   7   2        536.84        542.55        10.11 o                         
  -4   7   2         35.85         35.21         1.99 o                         
  -3   7   2        225.15        243.23         4.29 o                         
  -2   7   2         10.82         12.24         1.12 o                         
  -1   7   2        437.73        443.61         8.25 o                         
   0   7   2         36.60         24.19         1.82 o                         
   1   7   2        722.85        747.66        10.07 o                         
   2   7   2          0.01          0.99         0.63 o                         
   3   7   2       1681.61       1750.59        23.85 o                         
   4   7   2        137.91        161.08         7.77 o                         
   5   7   2          2.74          3.61         0.98 o                         
   6   7   2        180.89        160.77         4.89 o                         
   7   7   2         35.35         44.94         2.97 o                         
   8   7   2         10.31         10.41         1.64 o                         
  -7   8   2         10.67         13.78         1.23 o                         
  -6   8   2        185.30        184.03         4.51 o                         
  -5   8   2        138.85        134.56         6.58 o                         
  -4   8   2         61.58         59.09         2.49 o                         
  -3   8   2         32.71         27.91         1.40 o                         
  -2   8   2        184.31        186.66         3.35 o                         
  -1   8   2        213.09        224.06         6.78 o                         
   0   8   2        303.54        303.46         6.62 o                         
   1   8   2        126.23        119.78         2.74 o                         
   2   8   2        764.34        755.52        10.92 o                         
   3   8   2         26.54         29.62         2.22 o                         
   4   8   2        712.13        674.35        14.52 o                         
   5   8   2          2.20          4.31         1.30 o                         
   6   8   2          4.45          3.32         0.97 o                         
   7   8   2          0.03          0.39         0.63 o                         
  -7   9   2         64.85         56.68         2.10 o                         
  -6   9   2         35.19         34.31         1.98 o                         
  -5   9   2         13.93         17.88         2.55 o                         
  -4   9   2        107.08        113.73         4.35 o                         
  -3   9   2        795.91        884.48        14.80 o                         
  -2   9   2        310.93        321.03         5.97 o                         
  -1   9   2        296.53        307.94         5.94 o                         
   0   9   2        134.02        130.95         4.09 o                         
   1   9   2        644.32        724.68        12.25 o                         
   2   9   2         30.46         27.84         1.29 o                         
   3   9   2          0.24          0.92         0.86 o                         
   4   9   2          6.60          6.19         1.05 o                         
   5   9   2        130.60        136.60         3.49 o                         
   6   9   2          2.71          3.24         1.32 o                         
   7   9   2          9.94          9.55         1.02 o                         
  -6  10   2         18.49         20.60         1.90 o                         
  -5  10   2         20.42         18.91         1.23 o                         
  -4  10   2         22.68         24.95         1.57 o                         
  -3  10   2          5.01          5.70         1.24 o                         
  -2  10   2        449.04        471.54         7.56 o                         
  -1  10   2          3.34          3.68         1.03 o                         
   0  10   2        383.96        429.01        10.19 o                         
   1  10   2         32.55         33.64         2.20 o                         
   2  10   2         21.89         23.11         1.83 o                         
   3  10   2         67.46         68.68         2.94 o                         
   4  10   2         96.12        105.68         3.48 o                         
   5  10   2          4.14          5.03         1.14 o                         
   6  10   2         66.99         66.49         2.84 o                         
  -5  11   2         12.45         12.53         1.12 o                         
  -4  11   2         31.49         30.49         2.53 o                         
  -3  11   2         66.24         54.54         3.05 o                         
  -2  11   2         48.25         45.77         3.27 o                         
  -1  11   2          9.26         16.60         1.24 o                         
   0  11   2        197.34        209.45         5.56 o                         
   1  11   2        304.50        310.62        10.62 o                         
   2  11   2          0.01         -0.19         0.60 o                         
   3  11   2        140.03        137.57         3.63 o                         
   4  11   2          8.04          8.32         0.77 o                         
  -3  12   2         13.68         10.03         1.00 o                         
  -2  12   2        169.11        155.65         5.16 o                         
  -1  12   2         15.35         11.82         0.92 o                         
   1  12   2         18.74         19.36         1.69 o                         
   2  12   2         77.85         64.81         2.86 o                         
  -9   0   3          6.90          8.46         1.12 o                         
  -7   0   3       1028.92       1094.52        16.19 o                         
  -5   0   3       2436.01       2369.78        48.76 o                         
  -3   0   3         53.74         68.83         6.13 o                         
  -1   0   3      43574.16      42895.29       993.04 o                         
   1   0   3       4079.27       3814.30        94.89 o                         
   3   0   3        623.99        528.81        21.11 o                         
   5   0   3        101.69        112.02         2.84 o                         
   7   0   3        611.02        665.55        37.28 o                         
   9   0   3         76.71         77.57         4.73 o                         
 -10   1   3         13.35         11.44         0.94 o                         
  -9   1   3          3.49          3.99         1.00 o                         
  -8   1   3        426.58        454.74         7.39 o                         
  -7   1   3         16.35         19.35         1.11 o                         
  -6   1   3       1578.63       1614.82        18.52 o                         
  -5   1   3         82.07         92.02         3.01 o                         
  -4   1   3       1344.77       1318.80        27.00 o                         
  -3   1   3        266.14        320.81        14.13 o                         
  -2   1   3        569.88        511.42        25.52 o                         
  -1   1   3       4730.82       4826.58        82.52 o                         
   0   1   3         49.22         38.34         1.75 o                         
   1   1   3         99.30        137.29         5.40 o                         
   2   1   3       2281.66       1993.84        38.57 o                         
   3   1   3        154.42        143.39         6.86 o                         
   4   1   3       1027.43        915.21        14.56 o                         
   5   1   3         84.03        106.02         2.27 o                         
   6   1   3        692.34        658.78         8.62 o                         
   7   1   3        216.67        200.65         5.50 o                         
   8   1   3        120.05        144.34         5.40 o                         
   9   1   3         16.53         19.37         1.37 o                         
  10   1   3          7.78          9.09         1.42 o                         
 -10   2   3          1.91          1.19         0.52 o                         
  -9   2   3         12.66         11.85         1.15 o                         
  -8   2   3        131.35        132.36         3.36 o                         
  -7   2   3        573.91        609.65         9.97 o                         
  -6   2   3         62.10         70.61         1.65 o                         
  -5   2   3       3672.66       3808.97        36.61 o                         
  -4   2   3          4.48          6.37         0.80 o                         
  -3   2   3        476.71        431.82        12.26 o                         
  -2   2   3       4481.75       4609.90        80.14 o                         
  -1   2   3        262.66        273.91         7.57 o                         
   0   2   3       1370.11       1510.29        20.05 o                         
   1   2   3       2028.81       1975.87        37.19 o                         
   2   2   3       4028.24       4259.06        76.13 o                         
   3   2   3       3216.71       3058.08        45.88 o                         
   4   2   3       1047.90       1024.07        16.57 o                         
   5   2   3        877.96        885.59         6.47 o                         
   6   2   3         37.31         29.71         1.25 o                         
   7   2   3         53.48         56.64         5.09 o                         
   8   2   3          0.01          0.45         1.08 o                         
   9   2   3         39.93         39.75         1.90 o                         
 -10   3   3          8.92          8.19         1.09 o                         
  -9   3   3         37.05         32.76         1.43 o                         
  -8   3   3        152.58        153.63         6.08 o                         
  -7   3   3        157.78        163.40         3.33 o                         
  -6   3   3        628.34        646.69         8.63 o                         
  -5   3   3         28.82         43.85         1.94 o                         
  -4   3   3       3493.18       3531.58        36.54 o                         
  -3   3   3         29.15         33.88         2.09 o                         
  -2   3   3       1082.34       1039.47        21.60 o                         
  -1   3   3          0.32          1.87         0.92 o                         
   0   3   3       1309.91       1328.51        25.36 o                         
   1   3   3        314.72        281.36         5.93 o                         
   2   3   3       1939.06       2021.72        39.41 o                         
   3   3   3        284.54        249.11         6.54 o                         
   4   3   3          4.39          3.83         1.99 o                         
   5   3   3          4.59          4.49         0.75 o                         
   6   3   3        308.63        358.94         7.31 o                         
   7   3   3        428.82        369.40         9.48 o                         
   8   3   3        180.61        179.80        11.95 o                         
   9   3   3         17.19         11.98         1.34 o                         
 -10   4   3          0.34         -0.10         0.86 o                         
  -9   4   3         22.90         21.81         1.33 o                         
  -8   4   3          8.11         12.21         0.92 o                         
  -7   4   3        629.51        659.53         9.53 o                         
  -6   4   3         28.17         28.50         2.04 o                         
  -5   4   3        457.83        474.06        13.33 o                         
  -4   4   3          6.25         11.48         1.00 o                         
  -3   4   3        344.16        269.25         4.05 o                         
  -2   4   3        741.93        802.03        10.10 o                         
  -1   4   3       2290.00       2053.64        37.08 o                         
   0   4   3       1902.91       2065.96        37.56 o                         
   1   4   3        906.55        854.68        12.91 o                         
   2   4   3        340.19        419.06         6.52 o                         
   3   4   3         40.93         30.41         1.64 o                         
   4   4   3        237.59        244.65         4.94 o                         
   5   4   3       1612.19       1536.20        22.58 o                         
   6   4   3         88.29         89.42         3.12 o                         
   7   4   3        262.73        246.58         6.55 o                         
   8   4   3          0.54          5.00         1.13 o                         
   9   4   3         12.39         12.98         1.07 o                         
  -9   5   3         64.18         64.42         6.09 o                         
  -8   5   3        101.86        111.97         4.23 o                         
  -7   5   3        261.72        277.24         7.80 o                         
  -6   5   3        591.26        694.66        21.52 o                         
  -5   5   3         23.23         26.67         2.63 o                         
  -4   5   3        186.34        199.33         3.82 o                         
  -3   5   3        202.67        210.61         3.82 o                         
  -2   5   3        373.93        327.65         5.41 o                         
  -1   5   3         28.48         21.75         2.03 o                         
   0   5   3       1692.44       1782.49        20.26 o                         
   1   5   3        600.11        696.40        10.10 o                         
   2   5   3        437.48        458.16         9.29 o                         
   3   5   3         55.79         66.51         2.25 o                         
   4   5   3       1357.49          1.83       723.20 o                         
   5   5   3        182.68        159.70         6.35 o                         
   6   5   3        453.78        424.75         9.26 o                         
   7   5   3         36.80         27.92         1.63 o                         
   8   5   3          0.26          0.39         0.90 o                         
   9   5   3          0.13          1.35         0.73 o                         
  -9   6   3         54.29         48.32         2.89 o                         
  -8   6   3         11.05          8.29         2.62 o                         
  -7   6   3        241.34        251.70         5.85 o                         
  -6   6   3         44.95         47.85         3.11 o                         
  -5   6   3        241.75        258.19         7.64 o                         
  -4   6   3        571.79        598.34         7.42 o                         
  -3   6   3       1640.69       1688.77        19.48 o                         
  -2   6   3         19.05         24.49         1.28 o                         
  -1   6   3         44.34         65.41         1.88 o                         
   0   6   3        591.83        597.89         6.78 o                         
   1   6   3       2335.00       2516.00        28.21 o                         
   2   6   3        478.51        460.20         5.56 o                         
   3   6   3        110.64        120.03         2.78 o                         
   4   6   3        164.97        175.69         3.50 o                         
   5   6   3        805.94        771.26        12.88 o                         
   6   6   3         18.87         19.30         1.44 o                         
   7   6   3          4.78          4.82         0.98 o                         
   8   6   3          8.65          6.47         1.02 o                         
  -8   7   3        131.15        129.19         4.89 o                         
  -7   7   3         13.28         13.86         1.04 o                         
  -6   7   3        102.97        108.13         3.03 o                         
  -5   7   3         23.34         26.77         2.44 o                         
  -4   7   3        226.21        225.27         4.13 o                         
  -3   7   3        832.87        875.99        11.17 o                         
  -2   7   3        275.38        276.52         4.76 o                         
  -1   7   3        140.51        160.28         3.22 o                         
   0   7   3        365.47        344.82         4.60 o                         
   1   7   3        216.87        213.08         3.61 o                         
   2   7   3        555.67        523.95         6.31 o                         
   3   7   3        110.26        103.87         2.68 o                         
   4   7   3        589.01        600.08        12.46 o                         
   5   7   3         75.04         69.41         4.93 o                         
   6   7   3        257.91        253.43         6.77 o                         
   7   7   3          1.13          0.22         0.86 o                         
  -7   8   3        234.94        239.42         6.95 o                         
  -6   8   3         35.53         36.26         1.93 o                         
  -5   8   3         22.74         17.45         1.59 o                         
  -4   8   3         34.85         33.91         2.37 o                         
  -3   8   3        218.53        237.19         4.38 o                         
  -2   8   3         68.60         78.22         2.87 o                         
  -1   8   3        516.35        537.27        11.39 o                         
   0   8   3        517.01        557.92        12.67 o                         
   1   8   3        541.14        556.75         9.13 o                         
   2   8   3        378.46        369.28         6.06 o                         
   3   8   3        447.71        478.78         8.89 o                         
   4   8   3        267.69        276.80         8.41 o                         
   5   8   3        199.07        206.62         4.79 o                         
   6   8   3         53.34         58.11         2.64 o                         
   7   8   3         30.96         27.45         1.51 o                         
  -7   9   3          0.51          1.29         0.86 o                         
  -6   9   3        357.07        386.78         6.96 o                         
  -5   9   3          0.27         -0.17         1.43 o                         
  -4   9   3          2.58          1.91         1.31 o                         
  -3   9   3         35.12         42.65         1.90 o                         
  -2   9   3        382.33        401.65         6.94 o                         
  -1   9   3         34.11         32.29         1.81 o                         
   0   9   3        279.57        307.63        11.77 o                         
   1   9   3        109.61        101.90         3.22 o                         
   2   9   3         14.32         16.50         1.94 o                         
   3   9   3         41.39         45.65         2.11 o                         
   4   9   3        579.17        601.21        10.24 o                         
   5   9   3          9.36          9.35         0.97 o                         
   6   9   3         48.46         38.36         2.69 o                         
   7   9   3          7.52          7.88         0.84 o                         
  -5  10   3        155.29        155.61         3.59 o                         
  -4  10   3          8.03          6.96         1.29 o                         
  -3  10   3         18.35         21.02         1.87 o                         
  -2  10   3        166.94        193.40         5.90 o                         
  -1  10   3        172.11        193.11         5.88 o                         
   0  10   3         11.92         16.21         1.48 o                         
   1  10   3         21.15         25.01         1.82 o                         
   2  10   3        117.62        116.88         6.98 o                         
   3  10   3        518.91        529.42        11.43 o                         
   4  10   3         32.36         34.76         1.87 o                         
   5  10   3         72.24         74.57         3.42 o                         
   6  10   3          4.84          4.68         0.69 o                         
  -5  11   3          9.20          5.67         0.77 o                         
  -4  11   3         24.52         27.27         2.25 o                         
  -3  11   3         27.71         26.83         2.03 o                         
  -2  11   3         53.78         57.59         1.97 o                         
  -1  11   3          0.13         -0.42         1.34 o                         
   0  11   3        203.85        216.54         5.62 o                         
   1  11   3         34.76         36.34         2.05 o                         
   2  11   3        177.57        189.70         6.82 o                         
   3  11   3          2.74          2.38         0.52 o                         
   4  11   3         74.83         69.74         2.82 o                         
   0  12   3          1.29          0.97         0.78 o                         
   1  12   3         78.34         67.91         2.99 o                         
 -10   0   4         14.83          7.63         1.36 o                         
  -8   0   4        253.04        256.56         7.00 o                         
  -6   0   4        317.53        294.61         8.89 o                         
  -4   0   4       3350.76       3324.61        68.12 o                         
  -2   0   4      25189.48      24862.86       581.39 o                         
   0   0   4       7745.89       7480.69       127.11 o                         
   2   0   4        106.13         88.68         7.50 o                         
   4   0   4       2896.09       2781.85        51.73 o                         
   6   0   4        431.36        426.02         9.65 o                         
   8   0   4        105.26        124.92         7.03 o                         
 -10   1   4          6.86          4.82         1.10 o                         
  -9   1   4          7.54          8.32         1.42 o                         
  -8   1   4        256.49        288.42         6.85 o                         
  -7   1   4        222.33        225.23         3.93 o                         
  -6   1   4        129.54        142.00         3.00 o                         
  -5   1   4        182.82        203.52         4.58 o                         
  -4   1   4         41.34         43.11         1.97 o                         
  -3   1   4       4116.04       4329.13       110.46 o                         
  -2   1   4       2699.22       2612.77       101.49 o                         
  -1   1   4       2695.77       2338.21        88.24 o                         
   0   1   4       2516.99       2863.69        36.64 o                         
   1   1   4       1833.30       1629.28        26.13 o                         
   2   1   4         63.91         79.88         6.10 o                         
   3   1   4        963.11        857.93        12.00 o                         
   4   1   4          0.89          3.26         0.85 o                         
   5   1   4       1163.52       1085.12         9.03 o                         
   6   1   4          7.25          7.23         0.89 o                         
   7   1   4          2.19          3.68         1.63 o                         
   8   1   4          1.81          7.15         1.56 o                         
   9   1   4         48.47         45.17         1.93 o                         
 -10   2   4         83.52         69.43         2.00 o                         
  -9   2   4         16.74         15.29         1.10 o                         
  -8   2   4          3.14          3.45         0.76 o                         
  -7   2   4         12.35         14.18         1.10 o                         
  -6   2   4        330.87        328.05         5.01 o                         
  -5   2   4        180.91        199.70         3.24 o                         
  -4   2   4       1848.41       2017.71        31.54 o                         
  -3   2   4        277.20        261.20         9.49 o                         
  -2   2   4        297.25        280.56         9.00 o                         
  -1   2   4        251.30        318.72         9.27 o                         
   0   2   4       4687.37       4773.67        58.85 o                         
   1   2   4       1129.66        980.21        15.43 o                         
   2   2   4       3418.58       3410.59        63.63 o                         
   3   2   4         51.93         33.23         1.37 o                         
   4   2   4        144.96        125.20         3.09 o                         
   5   2   4          2.43         -0.12         2.36 o                         
   6   2   4         24.29         27.78         1.26 o                         
   7   2   4         17.73         16.54         1.82 o                         
   8   2   4        301.27        339.06         9.13 o                         
   9   2   4         30.52         23.63         2.04 o                         
 -10   3   4          4.47          4.24         1.17 o                         
  -9   3   4          1.52          0.72         0.56 o                         
  -8   3   4          0.72          3.92         0.77 o                         
  -7   3   4         34.18         35.26         2.48 o                         
  -6   3   4        273.35        258.43         3.87 o                         
  -5   3   4       4960.32       4906.94        23.32 o                         
  -4   3   4          6.88          8.95         0.83 o                         
  -3   3   4        739.82        740.37        20.73 o                         
  -2   3   4        548.25        581.95        10.85 o                         
  -1   3   4        335.86        285.30        18.36 o                         
   0   3   4         40.98         45.86         4.80 o                         
   1   3   4        751.49        743.44        12.62 o                         
   2   3   4         23.02         24.53         1.78 o                         
   3   3   4        250.73        245.35         4.43 o                         
   4   3   4        399.60        449.44         6.65 o                         
   5   3   4        383.74        420.25         6.10 o                         
   6   3   4        132.73        126.44         2.90 o                         
   7   3   4        561.80        559.65        20.82 o                         
   8   3   4         18.89         15.29         2.37 o                         
   9   3   4         54.80         55.05         2.14 o                         
  -9   4   4         70.47         57.83         3.19 o                         
  -8   4   4         54.26         54.34         1.91 o                         
  -7   4   4         18.14         20.09         1.15 o                         
  -6   4   4        318.14        308.02         6.56 o                         
  -5   4   4        160.82        156.74         3.54 o                         
  -4   4   4       1492.78       1451.06        17.10 o                         
  -3   4   4        124.70        131.81         3.56 o                         
  -2   4   4        369.24        298.05         5.64 o                         
  -1   4   4        487.86        471.55         6.69 o                         
   0   4   4        171.31        142.74         4.13 o                         
   1   4   4        175.49        160.23         2.85 o                         
   2   4   4       2161.01       2199.35        21.90 o                         
   3   4   4        808.26        817.69        10.96 o                         
   4   4   4        755.59        688.17         8.55 o                         
   5   4   4          1.67          5.79         0.74 o                         
   6   4   4        369.09        332.69         7.06 o                         
   7   4   4          3.50          6.21         1.15 o                         
   8   4   4         15.29         13.11         1.45 o                         
   9   4   4         14.09         13.66         0.99 o                         
  -9   5   4         26.34         28.10         1.80 o                         
  -8   5   4         36.95         32.84         1.86 o                         
  -7   5   4        107.82         96.32         4.46 o                         
  -6   5   4          0.32          1.50         1.15 o                         
  -5   5   4        772.35        772.20        17.33 o                         
  -4   5   4        208.20        222.93         5.89 o                         
  -3   5   4        243.21        257.91         6.92 o                         
  -2   5   4        249.29        264.45         5.52 o                         
  -1   5   4        705.90        658.86        13.33 o                         
   0   5   4        295.04        282.91         5.43 o                         
   1   5   4       1273.41       1261.11        18.69 o                         
   2   5   4         56.18         53.88         2.13 o                         
   3   5   4        364.10        355.27        12.76 o                         
   4   5   4        176.91        177.48         6.53 o                         
   5   5   4        265.05        293.65         9.38 o                         
   6   5   4          0.02          3.31         1.31 o                         
   7   5   4        278.64        259.19         5.55 o                         
   8   5   4         28.43         31.18         1.98 o                         
  -9   6   4          1.39          0.73         0.89 o                         
  -8   6   4          1.14          2.45         0.89 o                         
  -7   6   4         18.55         18.26         1.80 o                         
  -6   6   4        914.26        960.36        15.59 o                         
  -5   6   4         22.80         22.69         1.31 o                         
  -4   6   4       1152.10       1260.86        17.13 o                         
  -3   6   4         74.90         84.09         3.03 o                         
  -2   6   4         77.65         96.54         2.84 o                         
  -1   6   4         85.04         83.41         2.90 o                         
   0   6   4       1464.18       1483.41        16.08 o                         
   1   6   4        380.66        422.19         5.23 o                         
   2   6   4        230.36        214.58         4.10 o                         
   3   6   4        240.40        220.82         4.11 o                         
   4   6   4         29.28         30.24         1.82 o                         
   5   6   4        133.41        159.99         5.20 o                         
   6   6   4        477.17        449.67         7.55 o                         
   7   6   4          0.87          0.44         0.71 o                         
   8   6   4        168.87        183.88         6.97 o                         
  -8   7   4         33.12         28.69         1.73 o                         
  -7   7   4         40.53         45.93         2.62 o                         
  -6   7   4         39.84         35.90         2.07 o                         
  -5   7   4       1160.83       1253.95        20.12 o                         
  -4   7   4        308.96        315.83         4.84 o                         
  -3   7   4          4.28          4.09         0.76 o                         
  -2   7   4          2.32          1.76         0.77 o                         
  -1   7   4         46.15         37.01         1.93 o                         
   0   7   4         46.34         49.03         1.63 o                         
   1   7   4        523.47        528.24        10.30 o                         
   2   7   4          1.15          1.35         0.53 o                         
   3   7   4        996.96        966.73        12.64 o                         
   4   7   4        316.19        304.51         6.30 o                         
   5   7   4         82.48        101.30         5.83 o                         
   6   7   4          1.21          1.58         0.77 o                         
   7   7   4        180.94        158.85         4.36 o                         
  -7   8   4         16.39         21.38         1.61 o                         
  -6   8   4        169.30        183.65         4.47 o                         
  -5   8   4         42.99         39.30         2.60 o                         
  -4   8   4        287.76        295.71         5.04 o                         
  -3   8   4         32.51         33.10         1.75 o                         
  -2   8   4        240.92        252.10         6.01 o                         
  -1   8   4         42.07         38.34         1.67 o                         
   0   8   4         28.98         31.06         3.52 o                         
   1   8   4          7.40          6.58         0.81 o                         
   2   8   4        192.76        203.41         3.97 o                         
   3   8   4        552.18        541.39        12.56 o                         
   4   8   4        512.06        527.77        23.69 o                         
   5   8   4          2.48          4.57         0.91 o                         
   6   8   4        108.26        109.50         3.54 o                         
   7   8   4         31.86         27.61         1.82 o                         
  -7   9   4        296.77        263.32         7.60 o                         
  -6   9   4          0.87          1.78         0.67 o                         
  -5   9   4          1.00          1.14         0.78 o                         
  -4   9   4          0.86          1.13         1.08 o                         
  -3   9   4        678.03        733.34         9.70 o                         
  -2   9   4          5.43          7.25         1.26 o                         
  -1   9   4         43.31         51.37         2.47 o                         
   0   9   4         92.59         82.00         3.00 o                         
   1   9   4          6.79          7.21         0.87 o                         
   2   9   4        185.18        193.52         5.62 o                         
   3   9   4        238.01        238.48         8.79 o                         
   4   9   4          1.24          4.83         1.14 o                         
   5   9   4        133.69        133.40         3.85 o                         
  -5  10   4          0.08          0.52         0.67 o                         
  -4  10   4         15.42         20.73         1.74 o                         
  -3  10   4          8.18          7.72         1.35 o                         
  -1  10   4        118.38        128.84         2.85 o                         
   0  10   4        106.90        116.41         3.45 o                         
   1  10   4          1.10          1.00         1.03 o                         
   2  10   4        119.10        113.23         3.05 o                         
   3  10   4         16.38         16.55         1.18 o                         
   4  10   4        157.14        172.92         4.52 o                         
   5  10   4         26.24         23.93         1.72 o                         
  -4  11   4         53.69         45.89         2.33 o                         
  -3  11   4        124.87        117.38         4.49 o                         
  -2  11   4          9.21          5.64         1.34 o                         
  -1  11   4          3.21          4.57         1.38 o                         
   0  11   4         11.68          8.82         1.18 o                         
   1  11   4         58.37         58.04         2.42 o                         
   2  11   4         14.83         12.98         1.52 o                         
   3  11   4        101.76         85.25         4.79 o                         
  -9   0   5        459.69        503.57        15.26 o                         
  -7   0   5        142.48        130.23         4.28 o                         
  -5   0   5        452.86        363.53         7.86 o                         
  -3   0   5        755.46        818.97        29.38 o                         
  -1   0   5        337.86        393.82        16.47 o                         
   1   0   5        789.35        700.40        18.00 o                         
   3   0   5       2921.06       2641.83        48.99 o                         
   5   0   5        803.80        785.20        11.64 o                         
   7   0   5         53.75         45.96         2.79 o                         
   9   0   5         73.69         92.44         4.80 o                         
 -10   1   5         71.16         75.11         2.52 o                         
  -9   1   5         68.65         82.24         4.25 o                         
  -8   1   5        146.53        147.23         5.60 o                         
  -7   1   5        117.93        124.21         4.96 o                         
  -6   1   5          1.48          0.89         0.58 o                         
  -5   1   5          1.05          4.29         0.86 o                         
  -4   1   5        806.03        787.91        13.64 o                         
  -3   1   5        130.82        103.65         8.61 o                         
  -2   1   5       5076.04       4982.33       125.46 o                         
  -1   1   5         32.49         66.54         6.08 o                         
   0   1   5       1316.51       1189.42        32.36 o                         
   1   1   5        131.62        110.10         4.90 o                         
   2   1   5        755.83        709.24        10.99 o                         
   3   1   5         74.29         74.38         2.18 o                         
   4   1   5       1969.86       1975.29        27.86 o                         
   5   1   5         26.90         23.79         1.32 o                         
   6   1   5          7.49          8.56         0.83 o                         
   7   1   5        294.66        299.64        11.90 o                         
   8   1   5        201.66        224.67         6.85 o                         
   9   1   5         20.65         23.06         1.34 o                         
 -10   2   5          0.03          0.91         0.56 o                         
  -9   2   5         15.74         16.74         1.23 o                         
  -8   2   5          4.71          3.06         2.07 o                         
  -7   2   5         48.94         54.67         1.84 o                         
  -6   2   5         35.00         29.21         1.98 o                         
  -5   2   5        520.05        490.97         6.29 o                         
  -4   2   5          8.08          6.23         0.85 o                         
  -3   2   5       1603.46       1631.61        27.61 o                         
  -2   2   5         86.19        109.29         3.67 o                         
  -1   2   5       2220.17       2179.16        42.26 o                         
   0   2   5        132.33        149.34         5.46 o                         
   1   2   5       1426.05       1328.86        20.58 o                         
   2   2   5        199.37        206.62         3.48 o                         
   3   2   5        152.03        130.56         3.06 o                         
   4   2   5          2.51          7.33         0.66 o                         
   5   2   5        994.90       1088.97        12.75 o                         
   6   2   5         29.09         33.72         1.52 o                         
   7   2   5        149.90        166.35         5.93 o                         
   8   2   5         17.22         18.41         1.91 o                         
   9   2   5         10.41          8.58         1.04 o                         
 -10   3   5         97.51         79.81         3.18 o                         
  -9   3   5         17.47         21.18         1.27 o                         
  -8   3   5        155.31        167.61         3.72 o                         
  -7   3   5         51.36         55.66         1.95 o                         
  -6   3   5        542.95        530.11         6.41 o                         
  -5   3   5        176.08        171.73         5.15 o                         
  -4   3   5        537.78        525.84         6.49 o                         
  -3   3   5          5.34         10.56         0.80 o                         
  -2   3   5        923.81        883.43        11.41 o                         
  -1   3   5       3269.12       3386.70        37.20 o                         
   0   3   5         74.35         44.87         2.85 o                         
   1   3   5          0.74          1.48         0.66 o                         
   2   3   5       1441.09       1410.13        12.92 o                         
   3   3   5        993.30        992.70        11.82 o                         
   4   3   5        502.23        485.97         6.70 o                         
   5   3   5          9.40          9.48         0.93 o                         
   6   3   5        429.63        438.54         8.40 o                         
   7   3   5         41.66         48.26         3.69 o                         
   8   3   5         86.51         90.75         5.20 o                         
   9   3   5          1.09          1.84         0.99 o                         
  -9   4   5        174.04        157.86        14.67 o                         
  -8   4   5          0.92          1.75         0.64 o                         
  -7   4   5          0.67         -0.72         0.72 o                         
  -6   4   5          4.84          6.71         0.71 o                         
  -5   4   5        428.03        376.82         5.44 o                         
  -4   4   5          0.35          0.54         0.55 o                         
  -3   4   5       2126.17       2272.93        24.09 o                         
  -2   4   5        603.14        636.24        10.27 o                         
  -1   4   5        595.14        553.56         7.93 o                         
   0   4   5        233.95        268.78         6.71 o                         
   1   4   5       1277.66       1272.93        18.00 o                         
   2   4   5         61.22         51.19         1.34 o                         
   3   4   5        475.88        472.82         6.73 o                         
   4   4   5        335.50        353.09         7.00 o                         
   5   4   5        111.88        111.67         2.63 o                         
   6   4   5          9.81          1.25         3.66 o                         
   7   4   5        166.00        159.11         4.90 o                         
   8   4   5          9.44         13.71         1.44 o                         
  -9   5   5         29.68         28.95         2.55 o                         
  -8   5   5         31.71         31.94         2.17 o                         
  -7   5   5         10.80         10.65         1.79 o                         
  -6   5   5         16.96         14.87         1.20 o                         
  -5   5   5          5.47          6.29         0.89 o                         
  -4   5   5       1564.30       1591.13        29.76 o                         
  -3   5   5          0.59          2.92         0.59 o                         
  -2   5   5       1518.37       1470.71        16.07 o                         
  -1   5   5          3.06          4.89         0.58 o                         
   0   5   5         45.00         37.66         1.96 o                         
   1   5   5          5.52          7.54         0.77 o                         
   2   5   5        181.99        193.76         4.41 o                         
   3   5   5          4.24          7.56         1.35 o                         
   4   5   5        580.53        574.47        16.25 o                         
   5   5   5          2.77          5.23         1.92 o                         
   6   5   5        324.58        315.09         8.11 o                         
   7   5   5         52.60         47.83         2.39 o                         
   8   5   5         17.51         17.24         1.39 o                         
  -9   6   5         45.98         42.54         2.64 o                         
  -8   6   5          4.99          6.86         1.15 o                         
  -7   6   5        106.04        106.31        12.03 o                         
  -6   6   5        132.29        119.52         4.56 o                         
  -5   6   5        549.90        590.53         9.42 o                         
  -4   6   5         92.44         96.06         2.98 o                         
  -3   6   5       1183.52       1191.27        13.23 o                         
  -2   6   5         27.43         28.08         1.21 o                         
  -1   6   5        286.66        262.02         5.15 o                         
   0   6   5          0.09          0.81         0.52 o                         
   1   6   5         19.85         25.03         1.31 o                         
   2   6   5        274.83        239.85         4.45 o                         
   3   6   5        212.15        236.04         4.36 o                         
   4   6   5        310.16        305.78         5.20 o                         
   5   6   5        750.56        728.48        15.74 o                         
   6   6   5        159.39        167.70         4.27 o                         
   7   6   5        108.21        107.73         2.92 o                         
  -8   7   5         12.44         11.88         1.64 o                         
  -7   7   5         96.68         92.04         4.00 o                         
  -6   7   5        136.45        150.42         4.18 o                         
  -5   7   5         66.67         73.26         2.57 o                         
  -4   7   5        399.57        409.63         6.51 o                         
  -3   7   5         62.02         61.57         2.42 o                         
  -2   7   5        953.83        998.48        12.54 o                         
  -1   7   5         23.58         23.45         1.58 o                         
   0   7   5        118.10        112.67         2.52 o                         
   1   7   5          0.34          1.57         0.76 o                         
   2   7   5        307.69        333.47         6.52 o                         
   3   7   5          6.97          6.99         0.87 o                         
   4   7   5         48.64         50.02         1.82 o                         
   5   7   5        361.45        346.80        12.11 o                         
   6   7   5        155.05        153.36         3.79 o                         
   7   7   5          0.66          2.01         0.65 o                         
  -7   8   5         37.53         36.28         1.49 o                         
  -6   8   5          0.64          0.61         0.78 o                         
  -5   8   5        109.15        110.78         3.58 o                         
  -4   8   5         30.52         29.70         1.66 o                         
  -3   8   5        744.58        791.52        11.92 o                         
  -2   8   5         24.18         22.90         1.56 o                         
  -1   8   5        136.37        145.40         5.17 o                         
   0   8   5         48.53         54.99         1.91 o                         
   1   8   5         16.38         19.90         1.27 o                         
   2   8   5        112.96        106.05         2.77 o                         
   3   8   5        595.50        598.67        12.41 o                         
   4   8   5         62.34         59.65         3.81 o                         
   5   8   5         15.00         15.74         1.20 o                         
   6   8   5          7.22          8.38         1.49 o                         
   7   8   5         36.19         32.91         1.71 o                         
  -7   9   5          1.27          0.37         0.46 o                         
  -6   9   5         19.60         21.99         2.28 o                         
  -5   9   5         11.02          8.74         1.04 o                         
  -4   9   5        750.68        812.34        22.27 o                         
  -3   9   5         65.97         58.08         3.40 o                         
  -2   9   5        170.00        203.94         6.09 o                         
  -1   9   5         24.33         18.92         1.40 o                         
   0   9   5         15.87         17.89         1.49 o                         
   1   9   5          5.18          5.93         0.80 o                         
   2   9   5          5.82          5.79         0.92 o                         
   3   9   5          4.43          4.85         1.44 o                         
   4   9   5        318.96        324.69         7.46 o                         
   5   9   5         88.15         83.77         2.72 o                         
  -6  10   5          2.59          1.96         0.56 o                         
  -5  10   5         38.90         42.33         2.51 o                         
  -4  10   5         24.29         31.31         2.72 o                         
  -3  10   5        236.62        242.33         9.21 o                         
  -2  10   5          3.30          3.93         1.00 o                         
  -1  10   5        381.46        407.72         6.93 o                         
   0  10   5          8.87         11.98         1.48 o                         
   1  10   5         16.96         12.73         1.46 o                         
   2  10   5         20.85         18.35         1.41 o                         
   3  10   5         90.09         85.84         2.87 o                         
   4  10   5         33.12         35.59         1.63 o                         
   5  10   5         76.02         57.23         2.43 o                         
  -4  11   5         37.34         25.90         1.52 o                         
  -3  11   5          4.71          2.53         0.74 o                         
  -1  11   5         66.39         66.89         3.58 o                         
   0  11   5        179.11        164.06         4.28 o                         
   1  11   5         15.33         11.54         1.22 o                         
   2  11   5         39.74         30.42         1.86 o                         
 -10   0   6        411.20        402.52        11.43 o                         
  -8   0   6         80.79         82.34         4.69 o                         
  -6   0   6        430.41        413.15         8.16 o                         
  -4   0   6          1.19          0.46         1.57 o                         
  -2   0   6       7326.99       7627.43       188.92 o                         
   0   0   6        708.68        768.50        14.07 o                         
   2   0   6        864.14        742.76        16.76 o                         
   4   0   6        689.98        629.47        19.38 o                         
   6   0   6        666.68        672.20        31.32 o                         
   8   0   6         74.93         86.50         5.41 o                         
 -10   1   6          8.90         12.39         1.00 o                         
  -9   1   6        332.32        358.69        11.46 o                         
  -8   1   6         62.58         60.32         2.96 o                         
  -7   1   6         32.81         34.13         1.47 o                         
  -6   1   6         47.51         40.19         1.54 o                         
  -5   1   6        645.27        640.59        10.95 o                         
  -4   1   6          0.18          0.85         0.76 o                         
  -3   1   6       1191.26       1134.25        43.24 o                         
  -2   1   6        406.62        437.16        11.00 o                         
  -1   1   6        898.07        874.94        30.50 o                         
   0   1   6          0.61          1.12         0.48 o                         
   1   1   6        158.73        127.75         3.30 o                         
   2   1   6         48.43         39.85         1.49 o                         
   3   1   6        895.98        818.06        10.20 o                         
   4   1   6          8.29         14.81         0.97 o                         
   5   1   6        544.91        568.22         7.45 o                         
   6   1   6        211.24        199.64         6.40 o                         
   7   1   6        247.49        277.44         6.54 o                         
   8   1   6         62.84         73.84         3.46 o                         
   9   1   6         19.72         17.91         1.84 o                         
 -10   2   6         67.45         54.35         1.88 o                         
  -9   2   6         69.60         64.12         3.56 o                         
  -8   2   6        176.96        217.29         9.28 o                         
  -7   2   6         67.27         62.51         1.99 o                         
  -6   2   6        493.24        509.38         6.83 o                         
  -5   2   6          7.18          9.84         1.18 o                         
  -4   2   6        190.41        152.42         4.15 o                         
  -3   2   6       1503.87       1548.05        21.51 o                         
  -2   2   6       1218.16       1270.10        24.57 o                         
  -1   2   6        295.27        319.32         6.09 o                         
   0   2   6       1177.91       1096.63        12.34 o                         
   1   2   6          2.44          2.31         0.49 o                         
   2   2   6        344.64        313.78         4.91 o                         
   3   2   6        876.17        844.99         9.67 o                         
   4   2   6       1077.84       1101.07        17.55 o                         
   5   2   6         16.70         26.99         1.37 o                         
   6   2   6         55.95         58.65         1.84 o                         
   7   2   6         93.08        100.94         6.31 o                         
   8   2   6        128.71        123.34         6.22 o                         
 -10   3   6          1.83          1.74         0.59 o                         
  -9   3   6        171.11        174.40         3.81 o                         
  -8   3   6          2.24          2.72         1.07 o                         
  -7   3   6        236.71        265.45         6.44 o                         
  -6   3   6         38.53         45.43         1.63 o                         
  -5   3   6        216.90        200.47         3.22 o                         
  -4   3   6         86.73         78.12         2.16 o                         
  -3   3   6        490.02        463.01         7.27 o                         
  -2   3   6        291.32        322.20         5.48 o                         
  -1   3   6       1250.31       1308.54        14.45 o                         
   0   3   6        168.54        219.18         3.58 o                         
   1   3   6       1189.24       1162.92        14.36 o                         
   2   3   6         36.74         47.01         1.37 o                         
   3   3   6          8.52          6.50         0.79 o                         
   4   3   6         11.64         16.18         1.19 o                         
   5   3   6        516.38        549.80         8.10 o                         
   6   3   6          2.75          1.80         1.79 o                         
   7   3   6        374.57        406.00        18.04 o                         
   8   3   6         24.90         19.72         2.41 o                         
  -9   4   6         14.10         12.42         1.05 o                         
  -8   4   6        229.43        237.67         6.05 o                         
  -7   4   6         18.02         17.64         1.38 o                         
  -6   4   6        112.69        114.41         4.36 o                         
  -5   4   6         15.71         14.28         0.86 o                         
  -4   4   6        333.19        334.61         5.52 o                         
  -3   4   6        198.09        200.85         4.31 o                         
  -2   4   6       1877.21       1870.86        20.32 o                         
  -1   4   6        331.50        321.10         5.81 o                         
   0   4   6       1613.30       1593.78        28.99 o                         
   1   4   6         71.69         77.91         2.26 o                         
   2   4   6          4.96          9.01         0.90 o                         
   3   4   6        159.60        159.93         3.72 o                         
   4   4   6        157.91        165.23         3.85 o                         
   5   4   6          0.05          0.36         0.49 o                         
   6   4   6        847.63        864.15        20.72 o                         
   7   4   6         20.40         22.06         3.27 o                         
   8   4   6         46.76         51.69         2.37 o                         
  -9   5   6          4.03          4.27         1.20 o                         
  -8   5   6         87.42         85.41         5.02 o                         
  -7   5   6        382.55        379.52         9.26 o                         
  -6   5   6        147.11        141.94         4.25 o                         
  -5   5   6         21.98         21.98         2.36 o                         
  -4   5   6        297.21        308.04         9.77 o                         
  -3   5   6        629.77        652.42        10.07 o                         
  -2   5   6          8.92          9.15         0.88 o                         
  -1   5   6       1971.41       2115.61        26.50 o                         
   0   5   6          2.37          1.29         0.56 o                         
   1   5   6        660.73        633.34        10.67 o                         
   2   5   6        472.47        473.26         8.82 o                         
   3   5   6          7.36          9.95         4.61 o                         
   4   5   6         42.56         36.35         2.81 o                         
   5   5   6        290.87        295.99         6.67 o                         
   6   5   6        285.44        282.81         7.45 o                         
   7   5   6         99.70        102.36         2.88 o                         
  -8   6   6        233.26        240.33         8.74 o                         
  -7   6   6         10.71          9.33         1.46 o                         
  -6   6   6         79.52         81.98         4.41 o                         
  -5   6   6          5.47          7.49         1.23 o                         
  -4   6   6        235.82        231.42         5.01 o                         
  -3   6   6          9.24         12.01         0.98 o                         
  -2   6   6        175.53        190.98         3.71 o                         
  -1   6   6          3.55          4.41         0.76 o                         
   0   6   6       1817.01       1853.41        19.28 o                         
   1   6   6          2.46          2.45         0.63 o                         
   2   6   6          1.42          2.75         0.66 o                         
   3   6   6         86.88         89.26         2.44 o                         
   4   6   6        265.01        288.56         5.70 o                         
   5   6   6         62.73         56.26         4.18 o                         
   6   6   6        101.50         99.41         3.03 o                         
   7   6   6         38.12         30.94         1.39 o                         
  -7   7   6        105.42        105.05         5.20 o                         
  -6   7   6          0.02          1.50         1.13 o                         
  -5   7   6         77.80         73.19         2.52 o                         
  -4   7   6         24.36         22.66         1.39 o                         
  -3   7   6        466.34        477.42         7.28 o                         
  -2   7   6          1.67          2.50         0.76 o                         
  -1   7   6        910.73        932.41        13.16 o                         
   0   7   6         36.88         33.72         1.32 o                         
   1   7   6        246.41        244.13         6.67 o                         
   2   7   6         50.80         49.26         1.63 o                         
   3   7   6          0.96          1.17         0.65 o                         
   4   7   6         72.07         72.79         2.47 o                         
   5   7   6        171.28        163.60         7.02 o                         
   6   7   6          5.49          6.34         0.91 o                         
   7   7   6         68.66         60.29         2.64 o                         
  -7   8   6         11.89          7.78         1.85 o                         
  -6   8   6          0.47          0.77         0.90 o                         
  -5   8   6        184.78        204.79         4.99 o                         
  -4   8   6        326.17        342.03         6.20 o                         
  -3   8   6         17.75         23.15         1.28 o                         
  -2   8   6        490.75        515.21         8.89 o                         
  -1   8   6         21.40         26.67         1.56 o                         
   0   8   6        769.15        784.68        11.47 o                         
   1   8   6        258.18        257.63         8.20 o                         
   2   8   6         59.91         61.07         2.76 o                         
   3   8   6        116.97        113.66         4.00 o                         
   4   8   6          5.59          3.44         1.17 o                         
   5   8   6         14.81         16.72         1.16 o                         
  -5   9   6         30.46         34.67         2.76 o                         
  -4   9   6         43.45         43.60         2.46 o                         
  -3   9   6        170.70        176.73         5.42 o                         
  -2   9   6        244.27        254.36         5.04 o                         
  -1   9   6        330.78        362.38         7.46 o                         
   0   9   6         26.48         22.10         1.63 o                         
   1   9   6         21.39         16.65         1.06 o                         
   2   9   6         22.77         19.21         1.25 o                         
   3   9   6        149.03        152.33         6.05 o                         
   4   9   6          2.66          3.22         0.89 o                         
   5   9   6         49.05         41.12         2.36 o                         
  -4  10   6         63.15         66.51         3.76 o                         
  -3  10   6         45.17         39.51         3.09 o                         
  -2  10   6        376.68        376.51         9.55 o                         
  -1  10   6          0.00          1.56         0.63 o                         
   0  10   6          9.20          8.49         1.22 o                         
   1  10   6        122.70        118.43         3.95 o                         
   2  10   6        123.46        116.20         5.46 o                         
   3  10   6          4.39          2.64         0.67 o                         
   4  10   6         59.77         48.40         2.25 o                         
  -3  11   6        108.86         78.18         2.82 o                         
  -9   0   7        474.82        517.61        15.01 o                         
  -7   0   7         76.55         64.73         3.54 o                         
  -5   0   7        637.68        662.90        31.66 o                         
  -3   0   7       2211.58       2202.03        83.96 o                         
  -1   0   7        105.71         91.97         4.93 o                         
   1   0   7       1421.11       1344.47        23.48 o                         
   3   0   7        132.99        102.94         4.22 o                         
   5   0   7        449.91        504.40        14.79 o                         
   7   0   7        255.46        273.33        10.23 o                         
 -10   1   7         50.54         40.28         1.57 o                         
  -9   1   7          3.82          5.07         1.37 o                         
  -8   1   7        267.91        298.30        10.22 o                         
  -7   1   7         47.34         55.18         2.26 o                         
  -6   1   7        122.98        126.05         3.09 o                         
  -5   1   7         64.81         59.10         3.45 o                         
  -4   1   7       1170.79       1144.80        21.40 o                         
  -3   1   7       1406.22       1363.00        23.29 o                         
  -2   1   7        378.77        336.82         7.04 o                         
  -1   1   7       2604.20       2792.96        34.85 o                         
   0   1   7       3329.74       3487.66        42.98 o                         
   1   1   7         36.21         34.92         2.33 o                         
   2   1   7          2.38          3.55         0.68 o                         
   3   1   7         78.26         85.22         2.09 o                         
   4   1   7        174.91        161.99         3.18 o                         
   5   1   7         12.20         12.42         0.91 o                         
   6   1   7         63.14         66.58         5.32 o                         
   7   1   7          1.11          5.49         2.14 o                         
   8   1   7        199.33        209.75         8.28 o                         
 -10   2   7          0.14          0.64         0.42 o                         
  -9   2   7         63.89         71.11         2.65 o                         
  -8   2   7        114.01        103.89         3.08 o                         
  -7   2   7        246.47        261.32         7.74 o                         
  -6   2   7        229.97        223.80         5.34 o                         
  -5   2   7        451.30        438.77         9.23 o                         
  -4   2   7         93.44         82.37         3.99 o                         
  -3   2   7        372.73        332.63        13.11 o                         
  -2   2   7        398.86        369.45         8.86 o                         
  -1   2   7       2356.21       2452.53        25.66 o                         
   0   2   7        287.75        319.98         5.43 o                         
   1   2   7       1355.30       1397.76        14.24 o                         
   2   2   7        221.84        224.80         3.35 o                         
   3   2   7          0.62          0.76         0.49 o                         
   4   2   7          0.83          4.45         0.76 o                         
   5   2   7          9.62         10.25         1.06 o                         
   6   2   7         49.28         46.88         2.97 o                         
   7   2   7        675.21        717.29        15.46 o                         
   8   2   7          4.18          8.90         1.22 o                         
  -9   3   7         42.57         36.24         2.02 o                         
  -8   3   7         72.68         93.13         5.49 o                         
  -7   3   7        110.17        104.94         3.18 o                         
  -6   3   7        876.73        851.01        14.76 o                         
  -5   3   7        203.98        189.06         8.10 o                         
  -4   3   7         57.25         49.74         2.48 o                         
  -3   3   7         64.42         65.66         2.73 o                         
  -2   3   7        571.55        570.05        12.44 o                         
  -1   3   7          2.94          4.35         0.65 o                         
   0   3   7        965.80       1001.70        11.83 o                         
   1   3   7          0.00          0.68         0.55 o                         
   2   3   7        311.76        291.25         4.44 o                         
   3   3   7        101.56         91.48         2.62 o                         
   4   3   7         75.07         86.51         4.00 o                         
   5   3   7        396.76        390.71         5.78 o                         
   6   3   7        406.00        424.19         6.40 o                         
   7   3   7         67.27         66.91         3.31 o                         
   8   3   7        166.34        179.45         4.84 o                         
  -9   4   7         44.47         44.51         2.95 o                         
  -8   4   7        147.11        148.87        15.06 o                         
  -7   4   7        179.56        184.95         4.29 o                         
  -6   4   7          4.13         -0.04         2.20 o                         
  -5   4   7        256.51        266.25         4.53 o                         
  -4   4   7         35.79         35.22         1.70 o                         
  -3   4   7        478.25        464.48         6.73 o                         
  -2   4   7          6.32          5.06         0.72 o                         
  -1   4   7        437.43        436.88         5.19 o                         
   0   4   7        258.35        266.53         4.32 o                         
   1   4   7        990.60       1008.10        11.09 o                         
   2   4   7        208.36        199.09         3.80 o                         
   3   4   7        328.18        289.33         5.75 o                         
   4   4   7        286.16        277.29        11.16 o                         
   5   4   7        121.18        124.54         2.49 o                         
   6   4   7          5.91          9.75         1.41 o                         
   7   4   7         23.30         24.79         2.79 o                         
  -8   5   7         25.23         22.69         2.52 o                         
  -7   5   7          0.54          2.89         1.87 o                         
  -6   5   7        218.04        231.39         7.09 o                         
  -5   5   7         38.19         37.48         2.76 o                         
  -4   5   7        159.93        187.30         5.09 o                         
  -3   5   7         18.21         19.42         1.31 o                         
  -2   5   7       1217.30       1193.52        18.37 o                         
  -1   5   7        182.51        200.39         5.92 o                         
   0   5   7        419.66        455.54        10.96 o                         
   1   5   7         87.05        103.83         3.24 o                         
   2   5   7        418.03        433.50         8.23 o                         
   3   5   7          0.82          0.61         1.08 o                         
   4   5   7         48.49         53.12         4.60 o                         
   5   5   7          0.98          1.82         1.36 o                         
   6   5   7         71.73         72.45         2.56 o                         
   7   5   7          4.92          5.75         0.71 o                         
  -8   6   7         21.44         21.17         2.18 o                         
  -7   6   7        144.56        137.33         6.65 o                         
  -6   6   7         54.76         59.39         2.50 o                         
  -5   6   7        111.08        119.45         4.86 o                         
  -4   6   7         87.03         85.04         3.25 o                         
  -3   6   7         36.93         32.15         1.68 o                         
  -2   6   7        124.49        129.64         2.96 o                         
  -1   6   7        846.40        854.05        16.08 o                         
   0   6   7         26.97         32.06         1.37 o                         
   1   6   7        377.62        375.13         9.19 o                         
   2   6   7        211.06        219.92         5.45 o                         
   3   6   7        271.04        269.91         4.80 o                         
   4   6   7         18.90         19.30         1.53 o                         
   5   6   7         26.20         22.96         2.54 o                         
   6   6   7          7.68          6.48         0.85 o                         
   7   6   7        122.06        113.30         4.00 o                         
  -7   7   7         22.55         22.10         2.05 o                         
  -6   7   7        235.43        218.65         8.74 o                         
  -5   7   7        188.96        180.40         8.51 o                         
  -4   7   7         13.09          9.06         1.16 o                         
  -3   7   7        704.90        720.65        12.84 o                         
  -2   7   7        233.52        247.01         4.96 o                         
  -1   7   7         55.28         56.78         2.13 o                         
   0   7   7        346.33        349.17         7.19 o                         
   1   7   7         11.18         11.04         1.10 o                         
   2   7   7       1134.72       1146.66        17.92 o                         
   3   7   7         85.26         87.54         3.24 o                         
   4   7   7          0.58          0.05         0.85 o                         
   5   7   7          2.15          4.48         1.63 o                         
   6   7   7         38.04         34.62         1.74 o                         
  -6   8   7         33.28         29.06         1.83 o                         
  -5   8   7        191.05        193.20         8.07 o                         
  -4   8   7         40.36         36.14         2.33 o                         
  -3   8   7        181.13        178.62         4.09 o                         
  -2   8   7         26.53         26.45         2.19 o                         
  -1   8   7        154.11        166.89         4.30 o                         
   0   8   7        207.34        217.48         4.42 o                         
   1   8   7        361.38        376.70         7.05 o                         
   2   8   7        140.58        139.72         4.44 o                         
   3   8   7         75.05         79.38         4.16 o                         
   4   8   7          4.36          4.33         1.26 o                         
   5   8   7         37.57         37.84         1.86 o                         
  -5   9   7         20.05         19.15         2.08 o                         
  -4   9   7        271.20        286.74        10.28 o                         
  -3   9   7         55.01         49.45         3.47 o                         
  -2   9   7         20.22         19.35         1.79 o                         
  -1   9   7         10.58         10.28         1.18 o                         
   0   9   7        233.48        215.48         5.91 o                         
   1   9   7         14.15         13.89         1.05 o                         
   2   9   7        193.55        181.56        11.65 o                         
   3   9   7          6.12          5.50         1.16 o                         
   4   9   7         62.17         58.98         3.92 o                         
   5   9   7         20.91         13.10         1.11 o                         
  -5  10   7          8.42          5.33         0.72 o                         
  -3  10   7         37.78         33.79         2.58 o                         
  -2  10   7          0.03          1.10         0.77 o                         
  -1  10   7        159.43        151.90         4.29 o                         
   0  10   7          2.75          2.32         0.94 o                         
   1  10   7        221.65        193.96         7.10 o                         
   2  10   7         21.67         16.84         1.88 o                         
 -10   0   8        238.64        217.14         6.33 o                         
  -8   0   8         20.92         22.22         2.44 o                         
  -6   0   8         55.12         67.70         3.61 o                         
  -4   0   8       1386.68       1575.39        55.74 o                         
  -2   0   8          9.88         17.97         4.79 o                         
   0   0   8       1385.31       1355.01        27.66 o                         
   2   0   8       2470.41       2438.69        30.03 o                         
   4   0   8         93.52         99.62         3.11 o                         
   6   0   8          6.82          9.88         1.59 o                         
 -10   1   8          9.30          8.46         0.64 o                         
  -9   1   8        110.97        105.42         3.23 o                         
  -8   1   8        102.46        112.07         5.25 o                         
  -7   1   8          7.70         12.57         2.09 o                         
  -6   1   8          3.55          4.88         0.83 o                         
  -5   1   8        658.96        700.06        15.62 o                         
  -4   1   8         13.85         15.49         2.35 o                         
  -3   1   8       1784.87       1736.53        24.67 o                         
  -2   1   8        607.35        638.24        10.95 o                         
  -1   1   8        261.08        261.83         5.32 o                         
   0   1   8          8.72          8.12         0.84 o                         
   1   1   8       1131.80       1206.83        20.43 o                         
   2   1   8         93.32         96.62         2.74 o                         
   3   1   8        559.55        569.66         6.93 o                         
   4   1   8          7.48          7.32         0.72 o                         
   5   1   8         89.94         83.07         3.21 o                         
   6   1   8         43.27         47.62         1.71 o                         
   7   1   8         95.97         97.98         5.61 o                         
   8   1   8         40.57         49.09         2.20 o                         
  -9   2   8          6.36          7.12         0.92 o                         
  -8   2   8        177.07        222.36         5.55 o                         
  -7   2   8         41.73         46.95         2.93 o                         
  -6   2   8        147.73        145.60         4.61 o                         
  -5   2   8          0.69          0.49         1.24 o                         
  -4   2   8        720.18        714.51        14.92 o                         
  -3   2   8         81.47         71.54         3.17 o                         
  -2   2   8        825.37        874.10        12.09 o                         
  -1   2   8         93.71         93.48         2.57 o                         
   0   2   8        973.80        952.35        11.62 o                         
   1   2   8          0.02          1.05         0.57 o                         
   2   2   8        212.54        209.83         3.73 o                         
   3   2   8         13.64         14.14         1.04 o                         
   4   2   8        134.67        150.82         5.50 o                         
   5   2   8         14.96         16.13         1.11 o                         
   6   2   8         38.86         42.32         1.75 o                         
   7   2   8         20.90         18.20         1.77 o                         
  -9   3   8        104.58        113.64         2.98 o                         
  -8   3   8         11.72         11.47         2.09 o                         
  -7   3   8        287.27        316.37         6.29 o                         
  -6   3   8         48.83         42.72         1.77 o                         
  -5   3   8          2.42          0.10         0.78 o                         
  -4   3   8         73.82         73.34         3.14 o                         
  -3   3   8        384.91        413.48        12.01 o                         
  -2   3   8        315.51        350.32         5.51 o                         
  -1   3   8        586.77        574.44         7.29 o                         
   0   3   8        273.80        288.09         5.14 o                         
   1   3   8       1020.56       1050.82        12.82 o                         
   2   3   8         99.36        103.95         2.98 o                         
   3   3   8        443.07        430.18         7.05 o                         
   4   3   8          9.58          9.22         0.97 o                         
   5   3   8        116.51        116.63         3.11 o                         
   6   3   8          6.07          7.59         0.80 o                         
   7   3   8         10.44         10.79         1.95 o                         
  -8   4   8         25.03         22.21         1.51 o                         
  -7   4   8        190.85        178.78         6.03 o                         
  -6   4   8        214.05        222.59         4.92 o                         
  -5   4   8          2.53         -0.69         1.11 o                         
  -4   4   8        119.66        144.94         6.60 o                         
  -3   4   8          0.23          0.29         0.58 o                         
  -2   4   8        867.55        853.60        10.84 o                         
  -1   4   8        212.58        239.17         3.83 o                         
   0   4   8        986.63       1015.83        13.12 o                         
   1   4   8          2.02          3.78         0.67 o                         
   2   4   8        187.29        185.25         9.25 o                         
   3   4   8         17.23         16.78         1.33 o                         
   4   4   8         90.58         88.48         2.82 o                         
   5   4   8          0.00          1.59         0.51 o                         
   6   4   8          4.84          5.34         1.37 o                         
   7   4   8          5.63          4.59         0.95 o                         
  -8   5   8          2.62          3.19         1.28 o                         
  -7   5   8        125.49        130.37         6.56 o                         
  -6   5   8        155.76        150.78         6.41 o                         
  -5   5   8        141.49        165.75         8.40 o                         
  -4   5   8         12.32         11.59         1.82 o                         
  -3   5   8        211.29        213.80         5.29 o                         
  -2   5   8        171.37        180.18         4.60 o                         
  -1   5   8        641.46        682.11        14.83 o                         
   0   5   8          0.10          1.14         0.92 o                         
   1   5   8         31.65         37.27         1.99 o                         
   2   5   8          0.04          0.81         0.97 o                         
   3   5   8        528.67        506.29        17.12 o                         
   4   5   8         25.68         19.70         2.19 o                         
   5   5   8        101.07        115.76         4.28 o                         
   6   5   8          1.39          1.33         0.65 o                         
  -7   6   8          1.83          1.85         1.36 o                         
  -6   6   8         88.86         90.55         4.94 o                         
  -5   6   8        217.01        226.08         6.75 o                         
  -4   6   8          3.89          5.58         1.44 o                         
  -3   6   8         49.49         56.16         2.83 o                         
  -2   6   8        575.37        581.57        10.48 o                         
  -1   6   8         82.85         80.34         4.76 o                         
   0   6   8         81.37         68.41         1.99 o                         
   1   6   8        124.27        135.07         4.18 o                         
   2   6   8        271.71        304.91         7.61 o                         
   3   6   8        147.98        165.36         6.10 o                         
   4   6   8        472.10        498.01        14.87 o                         
   5   6   8         16.28         17.44         2.52 o                         
   6   6   8         39.51         43.57         1.99 o                         
  -7   7   8        112.04        104.44         4.72 o                         
  -6   7   8        129.32        133.95         5.97 o                         
  -5   7   8          3.32          2.17         0.98 o                         
  -4   7   8          0.21          0.32         0.85 o                         
  -3   7   8        175.48        183.51         8.25 o                         
  -2   7   8         30.89         33.76         1.91 o                         
  -1   7   8        339.95        322.40         8.12 o                         
   0   7   8         18.69         15.59         1.14 o                         
   1   7   8        307.30        323.05         8.14 o                         
   2   7   8         49.90         54.28         2.67 o                         
   3   7   8         18.13         21.51         1.40 o                         
   4   7   8          3.72          3.40         1.01 o                         
   5   7   8         86.38         89.60         3.12 o                         
   6   7   8          0.01          0.52         0.52 o                         
  -6   8   8         36.83         33.24         2.51 o                         
  -5   8   8         55.77         48.55         2.46 o                         
  -4   8   8        124.77        116.83         7.06 o                         
  -3   8   8          7.82          6.21         1.04 o                         
  -2   8   8         22.25         21.97         2.05 o                         
  -1   8   8         19.96         23.83         4.31 o                         
   0   8   8         69.67         70.63         2.61 o                         
   1   8   8          1.14          2.17         0.91 o                         
   2   8   8        408.96        418.57         7.50 o                         
   3   8   8          0.94          2.05         0.74 o                         
   4   8   8         16.46         13.90         1.60 o                         
   5   8   8          0.01          0.58         0.60 o                         
  -4   9   8          1.96          3.48         1.18 o                         
  -3   9   8          5.47          5.45         1.41 o                         
  -2   9   8          8.60          9.18         1.31 o                         
  -1   9   8          9.24          7.12         1.60 o                         
   0   9   8          9.68         10.51         1.28 o                         
   1   9   8        154.13        161.25         6.68 o                         
   2   9   8         27.64         26.93         1.49 o                         
   3   9   8        228.17        192.75         6.16 o                         
   4   9   8          6.00          4.67         0.76 o                         
  -1  10   8         25.68         19.46         1.85 o                         
   0  10   8          9.10          8.17         1.34 o                         
  -9   0   9         11.41          5.87         1.18 o                         
  -7   0   9        348.80        344.38        11.34 o                         
  -5   0   9        114.36         82.92        11.13 o                         
  -3   0   9       1170.27       1131.90        44.93 o                         
  -1   0   9        284.96        349.71        17.75 o                         
   1   0   9       2097.88       2073.06        27.64 o                         
   3   0   9        201.14        181.62         4.37 o                         
   5   0   9        198.23        212.46         5.14 o                         
   7   0   9          4.55          2.03         1.25 o                         
  -9   1   9         16.74         15.49         2.13 o                         
  -8   1   9        152.92        156.40         6.12 o                         
  -7   1   9         30.34         21.68         2.51 o                         
  -6   1   9        161.14        175.12         4.27 o                         
  -5   1   9          0.15          0.50         1.23 o                         
  -4   1   9        135.04        159.01         6.90 o                         
  -3   1   9         96.57         85.56         3.24 o                         
  -2   1   9        557.23        579.62         9.02 o                         
  -1   1   9          3.60          2.26         0.72 o                         
   0   1   9        531.89        536.29         8.52 o                         
   1   1   9         54.57         52.63         2.04 o                         
   2   1   9        750.45        775.18         9.41 o                         
   3   1   9         19.07         20.33         1.32 o                         
   4   1   9        125.68        119.24         3.23 o                         
   5   1   9         78.91         79.08         2.55 o                         
   6   1   9        173.31        198.06         4.70 o                         
   7   1   9         48.44         52.32         2.51 o                         
  -9   2   9        170.89        176.61         4.06 o                         
  -8   2   9         85.04         83.47         2.86 o                         
  -7   2   9        298.97        315.46         6.16 o                         
  -6   2   9         43.59         54.08         2.27 o                         
  -5   2   9          0.38         -0.70         1.23 o                         
  -4   2   9          7.01          6.32         1.55 o                         
  -3   2   9        490.03        526.56        10.02 o                         
  -2   2   9        346.99        375.62         7.11 o                         
  -1   2   9        631.87        624.58         8.64 o                         
   0   2   9        397.12        390.54        11.29 o                         
   1   2   9        365.49        377.99         6.75 o                         
   2   2   9        173.87        165.47         4.03 o                         
   3   2   9        701.55        748.18         9.55 o                         
   4   2   9          6.43          7.83         0.84 o                         
   5   2   9         28.51         28.42         1.38 o                         
   6   2   9         82.13         82.86         2.07 o                         
  -9   3   9          4.11          3.35         0.63 o                         
  -8   3   9        147.34        149.25         6.10 o                         
  -7   3   9         24.92         29.92         1.57 o                         
  -6   3   9         74.10         70.32         2.52 o                         
  -5   3   9        111.47        117.71         4.63 o                         
  -4   3   9         13.84         13.15         1.48 o                         
  -3   3   9        140.86        164.92         3.53 o                         
  -2   3   9        433.93        493.19         8.50 o                         
  -1   3   9         30.78         30.70         1.67 o                         
   0   3   9       1218.52       1214.63        21.09 o                         
   1   3   9        204.42        236.32         4.34 o                         
   2   3   9        260.95        259.46         5.57 o                         
   3   3   9        112.87        109.16         4.42 o                         
   4   3   9        273.49        283.19         4.91 o                         
   5   3   9         65.58         60.38         1.89 o                         
   6   3   9         26.81         26.55         1.36 o                         
  -8   4   9         36.65         33.61         1.54 o                         
  -7   4   9        218.32        247.59         6.12 o                         
  -6   4   9         12.16         10.71         1.09 o                         
  -5   4   9        365.36        417.12         6.77 o                         
  -4   4   9         18.14         23.12         1.37 o                         
  -3   4   9         16.98         15.17         1.18 o                         
  -2   4   9        125.34        116.37         4.83 o                         
  -1   4   9        721.36        722.89        11.48 o                         
   0   4   9        170.47        168.48         6.88 o                         
   1   4   9         74.73         67.05         2.09 o                         
   2   4   9         29.30         24.36         1.53 o                         
   3   4   9        154.29        135.12         4.78 o                         
   4   4   9         15.99         17.13         1.58 o                         
   5   4   9        361.52        364.70         6.85 o                         
   6   4   9         20.30         20.43         1.85 o                         
  -7   5   9         45.78         40.86         3.33 o                         
  -6   5   9        250.20        300.97        14.77 o                         
  -5   5   9         13.67         14.24         1.76 o                         
  -4   5   9         86.96         83.87         4.91 o                         
  -3   5   9        103.88         94.70         3.53 o                         
  -2   5   9         90.52         79.13         2.64 o                         
  -1   5   9          3.41          2.35         0.65 o                         
   0   5   9        489.32        519.83        10.04 o                         
   1   5   9          0.30          2.10         0.74 o                         
   2   5   9         86.64         88.01         5.25 o                         
   3   5   9          1.47          2.67         1.52 o                         
   4   5   9        263.20        296.43         7.10 o                         
   5   5   9         59.92         65.21         3.74 o                         
   6   5   9          6.82          7.14         0.90 o                         
  -7   6   9         64.21         64.38         3.74 o                         
  -6   6   9         23.44         22.51         1.36 o                         
  -5   6   9        189.17        181.57         7.23 o                         
  -4   6   9         28.61         20.63         1.64 o                         
  -3   6   9          0.99          1.18         0.81 o                         
  -2   6   9          2.17          2.44         0.79 o                         
  -1   6   9        446.88        475.78        10.25 o                         
   0   6   9          2.74          2.72         0.81 o                         
   1   6   9        116.99        128.05         4.53 o                         
   2   6   9         32.16         31.34         2.11 o                         
   3   6   9        465.31        497.45        12.37 o                         
   4   6   9         23.36         23.16         1.57 o                         
   5   6   9          2.33          1.95         1.24 o                         
   6   6   9          0.04          0.27         0.53 o                         
  -6   7   9        159.16        139.70         9.78 o                         
  -5   7   9         14.80         12.83         1.36 o                         
  -4   7   9        195.56        180.36         9.27 o                         
  -3   7   9          0.53          0.62         1.34 o                         
  -2   7   9         53.24         66.98         2.52 o                         
  -1   7   9         38.60         41.85         2.40 o                         
   0   7   9         74.80         73.42         2.22 o                         
   1   7   9          1.66          0.85         1.12 o                         
   2   7   9         52.29         47.84         2.16 o                         
   3   7   9         25.79         25.70         3.19 o                         
   4   7   9        129.03        117.05         3.75 o                         
   5   7   9          9.11          9.17         1.13 o                         
  -5   8   9        247.59        220.13         7.57 o                         
  -4   8   9         53.77         52.14         3.54 o                         
  -3   8   9         12.20         15.49         1.56 o                         
  -2   8   9         39.79         46.73         3.69 o                         
  -1   8   9         98.00         95.28         3.42 o                         
   0   8   9         88.08         82.07         2.65 o                         
   1   8   9        132.26        113.24         6.72 o                         
   2   8   9        142.75        131.15         3.10 o                         
   3   8   9          2.68          2.23         0.89 o                         
   4   8   9         21.28         15.70         1.35 o                         
  -2   9   9         42.21         40.08         2.01 o                         
  -1   9   9         16.80         13.41         1.72 o                         
   0   9   9         45.08         40.00         2.93 o                         
   1   9   9          6.74          7.21         1.43 o                         
  -8   0  10         29.17         26.40         2.17 o                         
  -6   0  10        722.28        748.48        21.01 o                         
  -4   0  10         84.99         80.93        11.23 o                         
  -2   0  10         57.50         70.28         4.26 o                         
   0   0  10        999.79        986.56        23.34 o                         
   2   0  10        563.39        551.47        11.50 o                         
   4   0  10        209.30        254.09         7.38 o                         
   6   0  10         51.07         47.91         2.39 o                         
  -9   1  10         20.15         15.23         1.47 o                         
  -8   1  10          0.06         -0.05         0.73 o                         
  -7   1  10        340.48        338.49        10.77 o                         
  -6   1  10         25.79         28.08         2.76 o                         
  -5   1  10        540.00        578.09        22.17 o                         
  -4   1  10        120.56        101.05         8.73 o                         
  -3   1  10         88.67         91.81         4.50 o                         
  -2   1  10        344.60        319.10         7.26 o                         
  -1   1  10        296.36        316.84         7.24 o                         
   0   1  10         50.80         51.32         2.10 o                         
   1   1  10        415.16        411.34         6.50 o                         
   2   1  10          3.51          4.18         0.99 o                         
   3   1  10        577.19        571.56         9.55 o                         
   4   1  10         13.59         17.74         1.74 o                         
   5   1  10         40.70         43.64         1.57 o                         
   6   1  10          0.67          4.25         0.67 o                         
  -8   2  10         92.17        100.79         2.93 o                         
  -7   2  10         34.44         24.36         1.63 o                         
  -6   2  10        412.34        390.58         7.25 o                         
  -5   2  10         11.50         14.74         2.47 o                         
  -4   2  10        156.85        163.16         7.57 o                         
  -3   2  10         56.71         61.43         2.58 o                         
  -2   2  10          7.75         13.79         1.19 o                         
  -1   2  10         48.98         52.79         2.12 o                         
   0   2  10        304.20        321.98         6.12 o                         
   1   2  10         18.93         19.17         1.37 o                         
   2   2  10        702.86        726.18        12.93 o                         
   3   2  10         41.14         39.35         2.17 o                         
   4   2  10          1.50          0.15         0.70 o                         
   5   2  10         50.51         51.20         1.84 o                         
   6   2  10        347.50        361.22         6.54 o                         
  -8   3  10          8.85          5.07         0.99 o                         
  -7   3  10        218.06        203.13         4.18 o                         
  -6   3  10         15.45         14.80         1.18 o                         
  -5   3  10        154.79        152.35         4.14 o                         
  -4   3  10         80.01         67.93         2.85 o                         
  -3   3  10        131.22        150.46         4.37 o                         
  -2   3  10         75.35         68.28         3.53 o                         
  -1   3  10        178.85        188.63         3.77 o                         
   0   3  10         77.70         79.55         2.64 o                         
   1   3  10        415.03        419.86        11.33 o                         
   2   3  10        120.57        112.74         4.72 o                         
   3   3  10        167.22        170.38         8.44 o                         
   4   3  10         45.69         45.55         2.64 o                         
   5   3  10        164.01        160.64         4.13 o                         
   6   3  10         12.41         13.92         1.89 o                         
  -7   4  10          0.30          1.39         0.68 o                         
  -6   4  10        181.09        204.19         4.49 o                         
  -5   4  10         37.19         35.34         1.21 o                         
  -4   4  10        157.43        162.23         4.71 o                         
  -3   4  10          1.00         -0.58         0.58 o                         
  -2   4  10         55.60         52.16         2.15 o                         
  -1   4  10         46.51         38.29         2.01 o                         
   0   4  10        228.52        233.42         4.32 o                         
   1   4  10         48.47         47.29         1.85 o                         
   2   4  10        174.39        157.66         5.16 o                         
   3   4  10         54.65         52.84         2.70 o                         
   4   4  10        412.98        420.84        10.26 o                         
   5   4  10          0.77          2.42         0.82 o                         
   6   4  10          1.39          3.26         0.75 o                         
  -7   5  10         96.05        109.61         4.92 o                         
  -6   5  10         16.75         16.23         1.53 o                         
  -5   5  10        164.40        183.93         4.55 o                         
  -4   5  10         32.27         37.57         4.32 o                         
  -3   5  10        320.12        292.53        16.70 o                         
  -2   5  10          1.55          1.95         0.81 o                         
  -1   5  10         60.18         77.97         2.77 o                         
   0   5  10        116.61        117.89         5.33 o                         
   1   5  10         84.13        102.78        10.16 o                         
   2   5  10         47.17         62.03         4.18 o                         
   3   5  10        165.86        181.72         5.12 o                         
   4   5  10         25.55         25.99         1.40 o                         
   5   5  10        118.34        107.62         3.37 o                         
  -6   6  10         33.64         15.09         1.63 o                         
  -5   6  10         22.82         22.50         1.71 o                         
  -4   6  10        262.84        253.56         9.72 o                         
  -3   6  10          7.08          5.51         0.87 o                         
  -2   6  10        206.99        236.37         5.25 o                         
  -1   6  10          2.87          3.96         0.90 o                         
   0   6  10        102.11        119.39         3.61 o                         
   1   6  10         19.06         18.91         1.96 o                         
   2   6  10        155.63        169.07         4.85 o                         
   3   6  10         43.33         43.01         2.10 o                         
   4   6  10         31.72         27.37         1.70 o                         
  -5   7  10         62.47         56.60         3.99 o                         
  -4   7  10         95.26         80.51         3.11 o                         
  -3   7  10        198.38        205.01        10.15 o                         
  -2   7  10         44.07         32.74         1.63 o                         
  -1   7  10         20.54         15.91         1.45 o                         
   0   7  10          0.12          1.22         1.18 o                         
   1   7  10        319.47        295.85         5.70 o                         
   2   7  10         15.35         14.04         1.43 o                         
   3   7  10          8.86         11.24         1.01 o                         
   4   7  10          0.21          1.14         0.64 o                         
  -4   8  10         60.92         49.50         2.92 o                         
  -3   8  10          8.13          8.22         1.06 o                         
  -2   8  10        108.29        100.92         5.16 o                         
  -1   8  10         14.79         13.58         2.06 o                         
   0   8  10         66.02         59.70         2.46 o                         
   1   8  10         69.56         70.93         3.86 o                         
   2   8  10          9.51          8.59         1.01 o                         
   3   8  10          0.01          0.05         0.42 o                         
  -7   0  11         79.64         86.49         3.14 o                         
  -5   0  11        674.34        728.08        21.64 o                         
  -3   0  11        139.11        147.21         6.75 o                         
  -1   0  11         94.09        100.72         7.00 o                         
   1   0  11         20.78         23.41         2.67 o                         
   3   0  11        458.24        475.37        15.67 o                         
   5   0  11         50.35         47.26         3.35 o                         
  -8   1  11         13.83         13.78         0.75 o                         
  -7   1  11         22.79         19.15         1.03 o                         
  -6   1  11        317.98        315.52         6.28 o                         
  -5   1  11         62.93         55.49         4.16 o                         
  -4   1  11        584.99        632.26        19.35 o                         
  -3   1  11        375.15        417.57        14.81 o                         
  -2   1  11         82.81         94.79         4.70 o                         
  -1   1  11         23.16         24.06         2.48 o                         
   0   1  11          2.67          2.01         2.05 o                         
   1   1  11        127.21        124.12         4.15 o                         
   2   1  11        251.66        245.52         7.29 o                         
   3   1  11          0.15          0.28         0.70 o                         
   4   1  11        116.64        121.89         3.56 o                         
   5   1  11         23.03         23.24         1.36 o                         
  -7   2  11         47.63         41.05         1.39 o                         
  -6   2  11         10.15         11.78         0.92 o                         
  -5   2  11        516.63        534.32        11.78 o                         
  -4   2  11         97.21         80.37         3.53 o                         
  -3   2  11        210.02        256.22         7.90 o                         
  -2   2  11        233.81        221.51         8.76 o                         
  -1   2  11         28.62         25.84         1.90 o                         
   0   2  11          4.19          3.66         0.91 o                         
   1   2  11         13.46         11.71         1.15 o                         
   2   2  11          0.33          3.33         0.80 o                         
   3   2  11        221.57        234.97         5.45 o                         
   4   2  11          6.53          5.18         0.79 o                         
   5   2  11        241.38        255.61         5.08 o                         
  -7   3  11          7.86          7.94         0.70 o                         
  -6   3  11         42.31         34.86         1.44 o                         
  -5   3  11          0.07         -0.30         0.96 o                         
  -4   3  11        559.90        576.12        12.38 o                         
  -3   3  11         19.11         20.06         2.26 o                         
  -2   3  11         85.34         98.44         3.88 o                         
  -1   3  11        181.39        186.15         5.61 o                         
   0   3  11         51.68         56.98         2.63 o                         
   1   3  11          3.57          2.18         0.87 o                         
   2   3  11        179.71        180.37         4.68 o                         
   3   3  11         59.82         57.84         2.34 o                         
   4   3  11        201.67        188.05         4.39 o                         
   5   3  11         13.98         11.59         1.10 o                         
  -6   4  11         11.15         10.89         1.04 o                         
  -5   4  11        128.74        126.10         3.09 o                         
  -4   4  11          2.59          3.96         0.79 o                         
  -3   4  11        377.40        335.62         6.34 o                         
  -2   4  11        153.55        152.49         7.44 o                         
  -1   4  11         38.92         47.52         2.10 o                         
   0   4  11         16.04         11.75         0.97 o                         
   1   4  11         74.30         85.78         6.19 o                         
   2   4  11         39.00         32.95         1.74 o                         
   3   4  11        187.06        192.03         7.69 o                         
   4   4  11          0.02          2.50         0.80 o                         
   5   4  11         15.71         15.71         1.42 o                         
  -6   5  11         76.48         81.84         3.97 o                         
  -5   5  11         16.87         16.60         2.17 o                         
  -4   5  11        189.27        188.11         7.56 o                         
  -3   5  11         68.96         59.94         2.57 o                         
  -2   5  11         74.18         68.23         2.42 o                         
  -1   5  11          0.44          0.62         0.83 o                         
   0   5  11         11.71         17.24         1.54 o                         
   1   5  11          0.29          0.73         1.21 o                         
   2   5  11        372.74        405.39        19.18 o                         
   3   5  11          5.85          4.59         0.76 o                         
   4   5  11         62.12         63.37         6.65 o                         
  -5   6  11         60.25         61.25         3.48 o                         
  -4   6  11         23.17         23.30         2.32 o                         
  -3   6  11        220.62        209.32         5.70 o                         
  -2   6  11          7.35          3.98         0.76 o                         
  -1   6  11         24.35         23.53         1.69 o                         
   0   6  11         18.84         21.11         2.10 o                         
   1   6  11        253.24        277.26         6.47 o                         
   2   6  11         21.18         24.46         1.28 o                         
   3   6  11         71.79         70.52         2.03 o                         
   4   6  11          2.10          2.10         0.66 o                         
  -3   7  11         22.64         18.04         1.42 o                         
  -2   7  11         69.47         55.94         3.13 o                         
  -1   7  11          0.14          0.36         0.91 o                         
   0   7  11        225.07        205.70         7.04 o                         
   1   7  11         30.83         28.69         1.23 o                         
   2   7  11          6.20          6.18         0.66 o                         
   3   7  11          7.54          6.25         0.82 o                         
  -1   8  11         51.95         44.69         2.76 o                         
  -6   0  12         78.46         96.11         3.28 o                         
  -4   0  12        263.28        263.49        10.09 o                         
  -2   0  12        365.17        459.96        15.16 o                         
   0   0  12        506.77        568.26        17.80 o                         
   2   0  12         56.12         55.88         4.16 o                         
   4   0  12         72.66         76.85         4.28 o                         
  -7   1  12        149.73        160.92         2.86 o                         
  -6   1  12          0.30          1.19         0.56 o                         
  -5   1  12        146.84        147.80         4.77 o                         
  -4   1  12          0.14          3.16         1.40 o                         
  -3   1  12        199.50        216.89         6.30 o                         
  -2   1  12         16.98         28.25         3.00 o                         
  -1   1  12        374.98        387.00        14.57 o                         
   0   1  12          0.07         -0.66         1.08 o                         
   1   1  12         22.59         27.63         2.14 o                         
   2   1  12         16.92         21.66         1.89 o                         
   3   1  12          0.23          0.27         0.82 o                         
   4   1  12          9.71         12.05         1.25 o                         
  -7   2  12          6.68          5.70         0.83 o                         
  -6   2  12         50.14         44.26         1.43 o                         
  -5   2  12          2.41          2.17         1.18 o                         
  -4   2  12        262.21        254.64         6.72 o                         
  -3   2  12         23.92         19.47         1.74 o                         
  -2   2  12        351.39        375.84         9.05 o                         
  -1   2  12        103.47         94.09         3.78 o                         
   0   2  12         47.00         51.34         3.64 o                         
   1   2  12          2.74          2.33         1.03 o                         
   2   2  12         35.09         43.42         2.46 o                         
   3   2  12         12.09         13.67         1.45 o                         
   4   2  12         61.73         58.62         2.43 o                         
  -6   3  12          2.95          0.74         0.43 o                         
  -5   3  12        102.20        101.77         3.36 o                         
  -4   3  12         58.76         58.06         2.63 o                         
  -3   3  12        433.26        462.41        10.18 o                         
  -2   3  12         29.54         32.03         2.12 o                         
  -1   3  12        239.83        229.04         5.13 o                         
   0   3  12         51.62         52.46         2.66 o                         
   1   3  12          7.34          6.40         1.12 o                         
   2   3  12         10.19         12.96         1.11 o                         
   3   3  12         61.19         61.31         2.60 o                         
   4   3  12         20.96         20.56         1.56 o                         
  -6   4  12         49.75         45.02         2.76 o                         
  -5   4  12          1.35          0.70         0.73 o                         
  -4   4  12        153.61        140.60        13.83 o                         
  -3   4  12         25.05         17.75         4.69 o                         
  -2   4  12        299.40        276.94         4.72 o                         
  -1   4  12          9.86          8.10         0.93 o                         
   0   4  12          4.21          4.23         0.94 o                         
   1   4  12         29.35         23.44         2.94 o                         
   2   4  12         76.73         73.08         8.88 o                         
   3   4  12          0.06          0.42         0.66 o                         
  -5   5  12         43.73         39.84         2.71 o                         
  -4   5  12          0.88          2.27         1.16 o                         
  -3   5  12        237.83        210.62         8.10 o                         
  -2   5  12          5.88          7.10         0.96 o                         
  -1   5  12         34.30         36.90         1.94 o                         
   0   5  12         23.25         24.03         2.19 o                         
   1   5  12         34.67         40.84         2.79 o                         
   2   5  12         44.70         53.33         3.02 o                         
   3   5  12        160.46        165.13         5.44 o                         
  -4   6  12        123.96        119.28         4.93 o                         
  -3   6  12          3.43          3.16         1.12 o                         
  -2   6  12        159.97        140.41         5.17 o                         
  -1   6  12          2.06          2.88         0.89 o                         
   0   6  12          2.92          3.60         1.08 o                         
   1   6  12         77.34         74.78         3.79 o                         
   2   6  12        163.88        155.02         5.27 o                         
  -1   7  12         14.64         13.94         1.62 o                         
   0   7  12          6.07          4.97         0.97 o                         
   1   7  12          4.45          1.71         0.73 o                         
  -7   0  13         15.67         15.55         1.10 o                         
  -5   0  13        140.31        167.76         4.47 o                         
  -3   0  13        125.57        116.38         5.74 o                         
  -1   0  13        413.35        477.39        15.08 o                         
   1   0  13         43.55         42.13         3.30 o                         
   3   0  13         16.96         22.38         2.22 o                         
  -6   1  13         95.53        102.59         4.19 o                         
  -5   1  13         36.61         32.17         1.24 o                         
  -4   1  13         35.11         33.83         2.53 o                         
  -3   1  13         42.19         33.52         2.11 o                         
  -2   1  13        249.44        271.58         7.00 o                         
  -1   1  13         15.49         13.81         1.53 o                         
   0   1  13        197.28        218.13         6.05 o                         
   1   1  13          0.08          1.41         0.86 o                         
   2   1  13         95.88         85.42         3.23 o                         
   3   1  13          0.00          0.35         0.69 o                         
  -6   2  13          3.85          2.73         0.54 o                         
  -5   2  13        173.06        177.09         4.72 o                         
  -4   2  13          9.40          9.44         1.48 o                         
  -3   2  13         55.04         66.84         2.83 o                         
  -2   2  13         17.32         20.09         1.65 o                         
  -1   2  13        186.60        189.83         4.32 o                         
   0   2  13         28.34         27.01         1.88 o                         
   1   2  13        269.64        249.10         6.37 o                         
   2   2  13          9.70          7.27         1.05 o                         
   3   2  13          4.36          4.53         0.81 o                         
  -5   3  13          8.90         10.31         0.94 o                         
  -4   3  13        159.03        154.21         4.16 o                         
  -3   3  13          5.28         10.82         1.14 o                         
  -2   3  13        181.36        176.03         3.98 o                         
  -1   3  13          3.50          3.83         0.70 o                         
   0   3  13        121.01        103.96         4.64 o                         
   1   3  13          4.98          6.14         0.96 o                         
   2   3  13         10.65         -0.09         5.50 o                         
   3   3  13         44.67         49.86         2.47 o                         
  -4   4  13          1.47          2.22         1.04 o                         
  -3   4  13        142.56        122.87         5.31 o                         
  -2   4  13          0.36         -0.36         0.55 o                         
  -1   4  13        126.20        115.36        10.89 o                         
   0   4  13          1.57          2.15         0.97 o                         
   1   4  13         35.95         42.42         2.61 o                         
   3   4  13        101.84         92.44         3.23 o                         
  -3   5  13          5.07          4.54         1.10 o                         
  -2   5  13        123.18        104.21         2.84 o                         
  -1   5  13         41.74         33.71         2.09 o                         
   0   5  13         38.99         47.83         2.57 o                         
   1   5  13         34.83         39.47         2.29 o                         
  -1   6  13         63.87         48.11         2.17 o                         
   0   6  13          0.03         -0.27         0.57 o                         
   1   6  13         36.70         27.32         1.55 o                         
  -4   0  14         52.81         47.35         2.91 o                         
  -2   0  14        141.19        147.56         6.11 o                         
   0   0  14         41.58         48.06         3.17 o                         
  -5   1  14          4.00          3.93         0.55 o                         
  -4   1  14         30.08         23.59         1.42 o                         
  -3   1  14         96.92         87.02         3.00 o                         
  -2   1  14         35.37         35.52         1.99 o                         
  -1   1  14        112.20        118.59         3.73 o                         
   0   1  14          2.23          1.40         0.87 o                         
   1   1  14        124.12        117.23         4.19 o                         
  -5   2  14          2.15          0.66         0.42 o                         
  -4   2  14          6.24          9.62         0.82 o                         
  -3   2  14          0.90          0.17         0.50 o                         
  -2   2  14        140.04        120.08         2.69 o                         
  -1   2  14          0.01         -0.62         0.81 o                         
   0   2  14        132.45        112.27         3.40 o                         
  -2   3  14          8.15          6.18         0.80 o                         
  -1   3  14         68.92         61.49         2.77 o                         
   0   3  14          2.44          1.81         0.78 o                         
   1   3  14         49.49         51.15         2.51 o                         
  -1   4  14          5.09          4.68         0.78 o                         
   0   4  14         35.08         35.94         1.93 o                         
   1   4  14         12.28         12.62         1.10 o                         
                                                                                
